# Supplementary material for: TGFβ activity released from platelet-rich fibrin adsorbs to titanium surface and collagen membranes
Source: Sci Rep. 2020 Jun 23;10:10203. doi: 10.1038/s41598-020-67167-3 (PMC7311486; doi:10.1038/s41598-020-67167-3)
Supplement: Supplementary file 2 — Supplementary Data. [file 41598_2020_67167_MOESM2_ESM.xlsx]

## Sheet: overview_percentage_of_spectra
																													Percentage of Total Spectra	Percentage of Total Spectra	Percentage of Total Spectra	Percentage of Total Spectra	Percentage of Total Spectra
PRF lysates Proteins CM_All_Human_190621																													Con_100_CM	Elu_50_CM	Elu_100_CM	Fil_50_CM	Fil_100_CM
#	Visible?	Starred?	Identified Proteins (652)	Accession Number	Alternate ID	Molecular Weight	Protein Grouping Ambiguity	Taxonomy	negative regulation of blood coagulation	plasma lipoprotein particle remodeling	platelet activation	platelet degranulation	regulated exocytosis	retina homeostasis	single organismal cell-cell adhesion	single-organism localization	single-organism transport	vesicle-mediated transport	wound healing	cell-substrate junction	extracellular organelle	extracellular region part	extracellular vesicle	platelet alpha granule	platelet alpha granule lumen	sarcomere	secretory granule lumen	vesicle	Con_100_CM	Elu_50_CM	Elu_100_CM	Fil_50_CM	Fil_100_CM
1	TRUE	Empty	Serum albumin OS=Homo sapiens OX=9606 GN=ALB PE=1 SV=2	sp|P02768|ALBU_HUMAN	ENST00000295897	69 kDa		Homo sapiens		high-density lipoprotein particle remodeling		platelet degranulation	platelet degranulation	retina homeostasis		maintenance of mitochondrion location, platelet degranulation	platelet degranulation	platelet degranulation, receptor-mediated endocytosis			extracellular exosome	blood microparticle, extracellular exosome, extracellular space	extracellular exosome	platelet alpha granule lumen	platelet alpha granule lumen		platelet alpha granule lumen	extracellular exosome, platelet alpha granule lumen	3,0%	0	2,7%	1,2%	1,9%
2	TRUE	Empty	Serotransferrin OS=Homo sapiens OX=9606 GN=TF PE=1 SV=3	sp|P02787|TRFE_HUMAN	ENST00000402696	77 kDa	TRUE	Homo sapiens				platelet degranulation	platelet degranulation	retina homeostasis		platelet degranulation	platelet degranulation	platelet degranulation			extracellular exosome	blood microparticle, extracellular exosome, extracellular space	extracellular exosome				secretory granule lumen	clathrin-coated vesicle membrane, early endosome, endocytic vesicle, endosome membrane, extracellular exosome, late endosome, recycling endosome, secretory granule lumen	0,28%	0	0,36%	0,39%	0,47%
3	TRUE	Empty	Fibrinogen alpha chain OS=Homo sapiens OX=9606 GN=FGA PE=1 SV=2	sp|P02671|FIBA_HUMAN	ENST00000302053	95 kDa		Homo sapiens	fibrinolysis, negative regulation of blood coagulation, common pathway		platelet aggregation	platelet degranulation	platelet degranulation		platelet aggregation	platelet degranulation	platelet degranulation	platelet degranulation	blood coagulation, blood coagulation, common pathway, blood coagulation, fibrin clot formation, platelet aggregation		extracellular exosome, extracellular vesicle	blood microparticle, extracellular exosome, extracellular space, extracellular vesicle, fibrinogen complex	extracellular exosome, extracellular vesicle	platelet alpha granule lumen	platelet alpha granule lumen		platelet alpha granule lumen	extracellular exosome, extracellular vesicle, platelet alpha granule, platelet alpha granule lumen	0,15%	0	0,20%	0,76%	0,27%
4	TRUE	Empty	Complement C3 OS=Homo sapiens OX=9606 GN=C3 PE=1 SV=2	sp|P01024|CO3_HUMAN	ENST00000245907	187 kDa		Homo sapiens					neutrophil degranulation			neutrophil degranulation	neutrophil degranulation	neutrophil degranulation			extracellular exosome	blood microparticle, extracellular exosome, extracellular space	extracellular exosome				azurophil granule lumen	azurophil granule lumen, extracellular exosome	0,48%	0	0,34%	0,10%	0,15%
5	TRUE	Empty	Isoform 2 of Filamin-A OS=Homo sapiens OX=9606 GN=FLNA	sp|P21333-2|FLNA_HUMAN (+1)	ENST00000360319	280 kDa		Homo sapiens			platelet aggregation	platelet degranulation	platelet degranulation		platelet aggregation	cytoplasmic sequestering of protein, platelet degranulation, protein localization to plasma membrane	platelet degranulation	platelet degranulation	platelet aggregation, wound healing, spreading of cells	focal adhesion	extracellular exosome	extracellular exosome	extracellular exosome			Z disc		extracellular exosome	0,37%	0	0,28%	0,25%	0,19%
6	TRUE	Empty	Alpha-2-macroglobulin OS=Homo sapiens OX=9606 GN=A2M PE=1 SV=3	sp|P01023|A2MG_HUMAN	ENST00000318602	163 kDa	TRUE	Homo sapiens				platelet degranulation	platelet degranulation			platelet degranulation	platelet degranulation	platelet degranulation	blood coagulation, intrinsic pathway		extracellular exosome	blood microparticle, extracellular exosome, extracellular space	extracellular exosome	platelet alpha granule lumen	platelet alpha granule lumen		platelet alpha granule lumen	extracellular exosome, platelet alpha granule lumen	0,42%	0	0,32%	0,058%	0,13%
7	TRUE	Empty	Myosin-9 OS=Homo sapiens OX=9606 GN=MYH9 PE=1 SV=4	sp|P35579|MYH9_HUMAN	ENST00000216181	227 kDa	TRUE	Homo sapiens			platelet aggregation		regulated exocytosis		platelet aggregation	phagocytosis, engulfment, regulated exocytosis	phagocytosis, engulfment, regulated exocytosis	phagocytosis, engulfment, regulated exocytosis	plasma membrane repair, platelet aggregation	focal adhesion	extracellular exosome	extracellular exosome	extracellular exosome					extracellular exosome	0,37%	0	0,23%	0,14%	0,13%
8	TRUE	Empty	Trypsin OS=Sus scrofa OX=9823 PE=1 SV=1	sp|P00761|TRYP_PIG		24 kDa	TRUE	Sus scrofa														extracellular space							0,18%	0	0,21%	0,34%	0,30%
9	TRUE	Empty	Hemoglobin subunit beta OS=Homo sapiens OX=9606 GN=HBB PE=1 SV=2	sp|P68871|HBB_HUMAN	ENST00000335295	16 kDa	TRUE	Homo sapiens			platelet aggregation		neutrophil degranulation		platelet aggregation	neutrophil degranulation, nitric oxide transport, oxygen transport	neutrophil degranulation, nitric oxide transport, oxygen transport	neutrophil degranulation, receptor-mediated endocytosis	platelet aggregation		extracellular exosome	blood microparticle, extracellular exosome, extracellular space	extracellular exosome					endocytic vesicle lumen, extracellular exosome, ficolin-1-rich granule lumen, tertiary granule lumen	0,25%	0	0,32%	0,13%	0,19%
10	TRUE	Empty	Talin-1 OS=Homo sapiens OX=9606 GN=TLN1 PE=1 SV=3	sp|Q9Y490|TLN1_HUMAN	ENST00000314888	270 kDa	TRUE	Homo sapiens			platelet aggregation	platelet degranulation	platelet degranulation		platelet aggregation	cytoskeletal anchoring at plasma membrane, platelet degranulation	platelet degranulation	platelet degranulation	platelet aggregation	focal adhesion	extracellular exosome	extracellular exosome	extracellular exosome					extracellular exosome	0,33%	0	0,27%	0,086%	0,083%
11	TRUE	Empty	Actin, cytoplasmic 1 OS=Homo sapiens OX=9606 GN=ACTB PE=1 SV=1	sp|P60709|ACTB_HUMAN	ENST00000331789	42 kDa	TRUE	Homo sapiens			platelet aggregation			retina homeostasis	platelet aggregation	Fc-gamma receptor signaling pathway involved in phagocytosis, synaptic vesicle endocytosis	Fc-gamma receptor signaling pathway involved in phagocytosis, synaptic vesicle endocytosis	Fc-gamma receptor signaling pathway involved in phagocytosis, synaptic vesicle endocytosis	platelet aggregation	focal adhesion	extracellular exosome	blood microparticle, extracellular exosome, extracellular space	extracellular exosome					extracellular exosome, vesicle	0,33%	0	0,22%	0,088%	0,15%
12	TRUE	Empty	Immunoglobulin heavy constant gamma 1 OS=Homo sapiens OX=9606 GN=IGHG1 PE=1 SV=1	sp|P01857|IGHG1_HUMAN (+1)	ENST00000390549	36 kDa	TRUE	Homo sapiens								Fc-gamma receptor signaling pathway involved in phagocytosis, phagocytosis, engulfment, phagocytosis, recognition	Fc-gamma receptor signaling pathway involved in phagocytosis, phagocytosis, engulfment, phagocytosis, recognition	Fc-gamma receptor signaling pathway involved in phagocytosis, phagocytosis, engulfment, phagocytosis, recognition			extracellular exosome	blood microparticle, extracellular exosome, extracellular space, immunoglobulin complex, circulating	extracellular exosome					extracellular exosome	0,26%	0	0,23%	0,072%	0,19%
13	TRUE	Empty	Apolipoprotein B-100 OS=Homo sapiens OX=9606 GN=APOB PE=1 SV=2	sp|P04114|APOB_HUMAN	ENST00000233242	516 kDa		Homo sapiens		chylomicron remodeling, low-density lipoprotein particle remodeling						cholesterol efflux, cholesterol transport, lipoprotein transport	cholesterol efflux, cholesterol transport, lipoprotein transport	receptor-mediated endocytosis			extracellular exosome	chylomicron remnant, extracellular exosome, extracellular space, high-density lipoprotein particle, intermediate-density lipoprotein particle, low-density lipoprotein particle, mature chylomicron, very-low-density lipoprotein particle	extracellular exosome					clathrin-coated endocytic vesicle membrane, early endosome, endocytic vesicle lumen, endosome lumen, endosome membrane, extracellular exosome	0,32%	0	0,26%	0,036%	0,021%
14	TRUE	Empty	Apolipoprotein A-I OS=Homo sapiens OX=9606 GN=APOA1 PE=1 SV=1	sp|P02647|APOA1_HUMAN	ENST00000236850	31 kDa		Homo sapiens		chylomicron remodeling, high-density lipoprotein particle remodeling, very-low-density lipoprotein particle remodeling		platelet degranulation	platelet degranulation			cholesterol efflux, cholesterol import, phospholipid efflux, platelet degranulation, reverse cholesterol transport, vitamin transport	cholesterol efflux, cholesterol import, phospholipid efflux, platelet degranulation, reverse cholesterol transport, vitamin transport	platelet degranulation, receptor-mediated endocytosis			extracellular exosome	blood microparticle, chylomicron, discoidal high-density lipoprotein particle, extracellular exosome, extracellular space, intermediate-density lipoprotein particle, low-density lipoprotein particle, spherical high-density lipoprotein particle, very-low-density lipoprotein particle	extracellular exosome				secretory granule lumen	early endosome, endocytic vesicle, endocytic vesicle lumen, extracellular exosome, secretory granule lumen	0,21%	0	0,22%	0,072%	0,15%
15	TRUE	Empty	Hemoglobin subunit alpha OS=Homo sapiens OX=9606 GN=HBA1 PE=1 SV=2	sp|P69905|HBA_HUMAN	ENST00000251595	15 kDa		Homo sapiens								oxygen transport	oxygen transport	receptor-mediated endocytosis			extracellular exosome	blood microparticle, extracellular exosome, extracellular space	extracellular exosome					endocytic vesicle lumen, extracellular exosome	0,21%	0	0,19%	0,090%	0,15%
16	TRUE	Empty	Alpha-1-antitrypsin OS=Homo sapiens OX=9606 GN=SERPINA1 PE=1 SV=3	sp|P01009|A1AT_HUMAN	ENST00000355814	47 kDa	TRUE	Homo sapiens				platelet degranulation	neutrophil degranulation, platelet degranulation			neutrophil degranulation, platelet degranulation	neutrophil degranulation, platelet degranulation	COPII vesicle coating, ER to Golgi vesicle-mediated transport, neutrophil degranulation, platelet degranulation	blood coagulation		extracellular exosome	extracellular exosome, extracellular space	extracellular exosome	platelet alpha granule lumen	platelet alpha granule lumen		platelet alpha granule lumen	ER to Golgi transport vesicle, extracellular exosome, ficolin-1-rich granule lumen, platelet alpha granule lumen	0,21%	0	0,21%	0,042%	0,079%
17	TRUE	Empty	Haptoglobin OS=Homo sapiens OX=9606 GN=HP PE=1 SV=1	sp|P00738|HPT_HUMAN (+1)	ENST00000355906	45 kDa	TRUE	Homo sapiens					neutrophil degranulation			neutrophil degranulation	neutrophil degranulation	neutrophil degranulation, receptor-mediated endocytosis			extracellular exosome	blood microparticle, extracellular exosome, extracellular space	extracellular exosome				specific granule lumen	endocytic vesicle lumen, extracellular exosome, specific granule lumen, tertiary granule lumen	0,12%	0	0,14%	0,15%	0,091%
18	TRUE	Empty	Immunoglobulin kappa constant OS=Homo sapiens OX=9606 GN=IGKC PE=1 SV=2	sp|P01834|IGKC_HUMAN		12 kDa		Homo sapiens						retina homeostasis		Fc-gamma receptor signaling pathway involved in phagocytosis, phagocytosis, engulfment, phagocytosis, recognition	Fc-gamma receptor signaling pathway involved in phagocytosis, phagocytosis, engulfment, phagocytosis, recognition	Fc-gamma receptor signaling pathway involved in phagocytosis, phagocytosis, engulfment, phagocytosis, recognition, receptor-mediated endocytosis			extracellular exosome	blood microparticle, extracellular exosome, extracellular space, immunoglobulin complex, circulating	extracellular exosome					extracellular exosome	0,15%	0	0,13%	0,080%	0,091%
19	TRUE	Empty	Alpha-actinin-1 OS=Homo sapiens OX=9606 GN=ACTN1 PE=1 SV=2	sp|P12814|ACTN1_HUMAN	ENST00000193403	103 kDa	TRUE	Homo sapiens				platelet degranulation	platelet degranulation			platelet degranulation	platelet degranulation	platelet degranulation		focal adhesion	extracellular exosome	extracellular exosome, extracellular space	extracellular exosome	platelet alpha granule lumen	platelet alpha granule lumen	Z disc	platelet alpha granule lumen	extracellular exosome, platelet alpha granule lumen	0,16%	0	0,13%	0,054%	0,050%
20	TRUE	Empty	Isoform 1 of Vinculin OS=Homo sapiens OX=9606 GN=VCL	sp|P18206-2|VINC_HUMAN (+1)	ENST00000211998	117 kDa		Homo sapiens			platelet aggregation	platelet degranulation	neutrophil degranulation, platelet degranulation		epithelial cell-cell adhesion, platelet aggregation	neutrophil degranulation, platelet degranulation	neutrophil degranulation, platelet degranulation	neutrophil degranulation, platelet degranulation	platelet aggregation	cell-substrate junction, focal adhesion	extracellular exosome, extracellular vesicle	extracellular exosome, extracellular vesicle	extracellular exosome, extracellular vesicle				specific granule lumen	extracellular exosome, extracellular vesicle, ficolin-1-rich granule lumen, specific granule lumen	0,15%	0	0,13%	0,028%	0,021%
21	TRUE	Empty	Immunoglobulin lambda constant 3 OS=Homo sapiens OX=9606 GN=IGLC3 PE=1 SV=1	sp|P0DOY3|IGLC3_HUMAN	ENST00000390325	11 kDa	TRUE	Homo sapiens								phagocytosis, engulfment, phagocytosis, recognition	phagocytosis, engulfment, phagocytosis, recognition	phagocytosis, engulfment, phagocytosis, recognition			extracellular exosome	blood microparticle, extracellular exosome, extracellular space, immunoglobulin complex, circulating	extracellular exosome					extracellular exosome	0,11%	0	0,079%	0,11%	0,083%
22	TRUE	Empty	Complement C4-B OS=Homo sapiens OX=9606 GN=C4B PE=1 SV=2	sp|P0C0L5|CO4B_HUMAN	ENST00000375177	193 kDa	TRUE	Homo sapiens								opsonization	opsonization	opsonization			extracellular exosome	blood microparticle, extracellular exosome, extracellular space	extracellular exosome					extracellular exosome	0,15%	0	0,11%	0,014%	0,033%
23	TRUE	Empty	Thrombospondin-1 OS=Homo sapiens OX=9606 GN=THBS1 PE=1 SV=2	sp|P07996|TSP1_HUMAN	ENST00000260356	129 kDa		Homo sapiens				platelet degranulation	platelet degranulation			engulfment of apoptotic cell, platelet degranulation	engulfment of apoptotic cell, platelet degranulation	engulfment of apoptotic cell, platelet degranulation			extracellular exosome	extracellular exosome, extracellular matrix, extracellular space, fibrinogen complex	extracellular exosome	platelet alpha granule lumen	platelet alpha granule lumen		platelet alpha granule lumen	extracellular exosome, platelet alpha granule, platelet alpha granule lumen	0,14%	0	0,10%	0,020%	0,029%
24	TRUE	Empty	Hemopexin OS=Homo sapiens OX=9606 GN=HPX PE=1 SV=2	sp|P02790|HEMO_HUMAN	ENST00000265983	52 kDa		Homo sapiens								heme transport	heme transport	receptor-mediated endocytosis			extracellular exosome	blood microparticle, extracellular exosome, extracellular space	extracellular exosome					endocytic vesicle lumen, extracellular exosome	0,087%	0	0,10%	0,024%	0,046%
25	TRUE	Empty	Immunoglobulin heavy constant mu OS=Homo sapiens OX=9606 GN=IGHM PE=1 SV=4	sp|P01871|IGHM_HUMAN	ENST00000390559	49 kDa		Homo sapiens								phagocytosis, engulfment, phagocytosis, recognition	phagocytosis, engulfment, phagocytosis, recognition	phagocytosis, engulfment, phagocytosis, recognition			extracellular exosome	blood microparticle, extracellular exosome, extracellular space, hexameric IgM immunoglobulin complex, immunoglobulin complex, circulating, pentameric IgM immunoglobulin complex	extracellular exosome					extracellular exosome	0,12%	0	0,090%	0,028%	0,054%
26	TRUE	Empty	Isoform 3 of Vitamin D-binding protein OS=Homo sapiens OX=9606 GN=GC	sp|P02774-3|VTDB_HUMAN (+1)	ENST00000273951	55 kDa	TRUE	Homo sapiens								vitamin transport	vitamin transport				extracellular exosome	blood microparticle, extracellular exosome, extracellular space	extracellular exosome					extracellular exosome	0,10%	0	0,087%	0,038%	0,037%
27	TRUE	Empty	Integrin alpha-IIb OS=Homo sapiens OX=9606 GN=ITGA2B PE=1 SV=3	sp|P08514|ITA2B_HUMAN	ENST00000262407	113 kDa		Homo sapiens			platelet aggregation	platelet degranulation	platelet degranulation		platelet aggregation	platelet degranulation	platelet degranulation	platelet degranulation	platelet aggregation	focal adhesion	extracellular exosome	blood microparticle, extracellular exosome	extracellular exosome	platelet alpha granule membrane				extracellular exosome, platelet alpha granule membrane	0,11%	0	0,089%	0,016%	0,037%
28	TRUE	Empty	Isoform 5 of Tropomyosin alpha-3 chain OS=Homo sapiens OX=9606 GN=TPM3	sp|P06753-5|TPM3_HUMAN	ENST00000302206	29 kDa	TRUE	Homo sapiens													extracellular exosome	extracellular exosome	extracellular exosome			muscle thin filament tropomyosin		extracellular exosome	0,052%	0	0,059%	0,092%	0,050%
29	TRUE	Empty	Immunoglobulin heavy constant alpha 1 OS=Homo sapiens OX=9606 GN=IGHA1 PE=1 SV=2	sp|P01876|IGHA1_HUMAN	ENST00000390547	38 kDa	TRUE	Homo sapiens						retina homeostasis		phagocytosis, engulfment, phagocytosis, recognition	phagocytosis, engulfment, phagocytosis, recognition	phagocytosis, engulfment, phagocytosis, recognition, receptor-mediated endocytosis			extracellular exosome	blood microparticle, extracellular exosome, extracellular space, monomeric IgA immunoglobulin complex, secretory IgA immunoglobulin complex, secretory dimeric IgA immunoglobulin complex	extracellular exosome					extracellular exosome	0,10%	0	0,082%	0,012%	0,041%
30	TRUE	Empty	Gelsolin OS=Homo sapiens OX=9606 GN=GSN PE=1 SV=1	sp|P06396|GELS_HUMAN	ENST00000373808	86 kDa		Homo sapiens					neutrophil degranulation			neutrophil degranulation, phagocytosis, engulfment, sequestering of actin monomers	neutrophil degranulation, phagocytosis, engulfment	neutrophil degranulation, phagocytosis, engulfment	tissue regeneration	focal adhesion	extracellular exosome	blood microparticle, extracellular exosome, extracellular space	extracellular exosome				secretory granule lumen	extracellular exosome, ficolin-1-rich granule lumen, phagocytic vesicle, secretory granule lumen	0,085%	0	0,066%	0,040%	0,033%
31	TRUE	Empty	Ceruloplasmin OS=Homo sapiens OX=9606 GN=CP PE=1 SV=1	sp|P00450|CERU_HUMAN	ENST00000264613	122 kDa		Homo sapiens													extracellular exosome	blood microparticle, extracellular exosome, extracellular space	extracellular exosome					extracellular exosome	0,097%	0	0,090%	0,018%	0
32	TRUE	Empty	Complement factor H OS=Homo sapiens OX=9606 GN=CFH PE=1 SV=4	sp|P08603|CFAH_HUMAN	ENST00000367429	139 kDa	TRUE	Homo sapiens													extracellular exosome	blood microparticle, extracellular exosome, extracellular space	extracellular exosome					extracellular exosome	0,10%	0	0,079%	0	0,021%
33	TRUE	Empty	Fermitin family homolog 3 OS=Homo sapiens OX=9606 GN=FERMT3 PE=1 SV=1	sp|Q86UX7|URP2_HUMAN	ENST00000279227	76 kDa		Homo sapiens			platelet aggregation	platelet degranulation	platelet degranulation		leukocyte cell-cell adhesion, platelet aggregation	platelet degranulation	platelet degranulation	platelet degranulation	platelet aggregation		extracellular exosome	extracellular exosome	extracellular exosome	platelet alpha granule lumen	platelet alpha granule lumen		platelet alpha granule lumen	extracellular exosome, platelet alpha granule lumen	0,096%	0	0,059%	0,018%	0,029%
34	TRUE	Empty	Tropomyosin alpha-4 chain OS=Homo sapiens OX=9606 GN=TPM4 PE=1 SV=3	sp|P67936|TPM4_HUMAN	ENST00000300933	29 kDa	TRUE	Homo sapiens												focal adhesion	extracellular exosome	extracellular exosome	extracellular exosome			muscle thin filament tropomyosin		extracellular exosome	0,049%	0	0,048%	0,076%	0,041%
35	TRUE	Empty	Prothrombin OS=Homo sapiens OX=9606 GN=F2 PE=1 SV=2	sp|P00734|THRB_HUMAN	ENST00000311907	70 kDa		Homo sapiens	fibrinolysis, negative regulation of platelet activation		platelet activation							ER to Golgi vesicle-mediated transport	blood coagulation, intrinsic pathway, platelet activation		extracellular exosome	blood microparticle, extracellular exosome, extracellular space	extracellular exosome					extracellular exosome	0,052%	0	0,041%	0,076%	0,050%
36	TRUE	Empty	Apolipoprotein A-IV OS=Homo sapiens OX=9606 GN=APOA4 PE=1 SV=3	sp|P06727|APOA4_HUMAN	ENST00000357780	45 kDa		Homo sapiens		chylomicron remodeling, high-density lipoprotein particle remodeling, very-low-density lipoprotein particle remodeling					leukocyte cell-cell adhesion	cholesterol efflux, phospholipid efflux, reverse cholesterol transport	cholesterol efflux, phospholipid efflux, reverse cholesterol transport				extracellular exosome	blood microparticle, chylomicron, extracellular exosome, extracellular space, high-density lipoprotein particle, very-low-density lipoprotein particle	extracellular exosome					early endosome, extracellular exosome	0,067%	0	0,084%	0,016%	0
37	TRUE	Empty	Isoform 14 of Fibronectin OS=Homo sapiens OX=9606 GN=FN1	sp|P02751-14|FINC_HUMAN (+3)	ENST00000323926	249 kDa		Homo sapiens				platelet degranulation	platelet degranulation			platelet degranulation	platelet degranulation	platelet degranulation	wound healing		extracellular exosome	basement membrane, blood microparticle, extracellular exosome, extracellular matrix, extracellular space, fibrinogen complex	extracellular exosome	platelet alpha granule lumen	platelet alpha granule lumen		platelet alpha granule lumen	extracellular exosome, platelet alpha granule lumen	0,069%	0	0,067%	0,040%	0
38	TRUE	Empty	14-3-3 protein zeta/delta OS=Homo sapiens OX=9606 GN=YWHAZ PE=1 SV=1	sp|P63104|1433Z_HUMAN	ENST00000353245	28 kDa	TRUE	Homo sapiens			platelet activation								platelet activation	focal adhesion	extracellular exosome	blood microparticle, extracellular exosome, extracellular space	extracellular exosome					extracellular exosome, melanosome	0,058%	0	0,064%	0,032%	0,029%
39	TRUE	Empty	Inter-alpha-trypsin inhibitor heavy chain H4 OS=Homo sapiens OX=9606 GN=ITIH4 PE=1 SV=4	sp|Q14624|ITIH4_HUMAN	ENST00000266041	103 kDa		Homo sapiens				platelet degranulation	platelet degranulation			platelet degranulation	platelet degranulation	platelet degranulation			extracellular exosome	blood microparticle, extracellular exosome	extracellular exosome				platelet dense granule lumen	extracellular exosome, platelet dense granule lumen	0,082%	0	0,072%	0,0060%	0
40	TRUE	Empty	Fibrinogen beta chain OS=Homo sapiens OX=9606 GN=FGB PE=1 SV=2	sp|P02675|FIBB_HUMAN	ENST00000302068	56 kDa		Homo sapiens	fibrinolysis		platelet aggregation	platelet degranulation	platelet degranulation		platelet aggregation	platelet degranulation	platelet degranulation	platelet degranulation	blood coagulation, blood coagulation, fibrin clot formation, platelet aggregation		extracellular exosome, extracellular vesicle	blood microparticle, extracellular exosome, extracellular space, extracellular vesicle, fibrinogen complex	extracellular exosome, extracellular vesicle	platelet alpha granule lumen	platelet alpha granule lumen		platelet alpha granule lumen	extracellular exosome, extracellular vesicle, platelet alpha granule, platelet alpha granule lumen	0,067%	0	0,044%	0,024%	0,046%
41	TRUE	Empty	Plasminogen OS=Homo sapiens OX=9606 GN=PLG PE=1 SV=2	sp|P00747|PLMN_HUMAN	ENST00000308192	91 kDa		Homo sapiens	fibrinolysis, positive regulation of fibrinolysis			platelet degranulation	platelet degranulation			platelet degranulation	platelet degranulation	platelet degranulation	blood coagulation		extracellular exosome	blood microparticle, extracellular exosome, extracellular space	extracellular exosome	platelet alpha granule lumen	platelet alpha granule lumen		platelet alpha granule lumen	extracellular exosome, platelet alpha granule lumen	0,078%	0	0,046%	0,034%	0,0083%
42	TRUE	Empty	Immunoglobulin heavy constant gamma 4 OS=Homo sapiens OX=9606 GN=IGHG4 PE=1 SV=1	sp|P01861|IGHG4_HUMAN (+1)	ENST00000390543	36 kDa	TRUE	Homo sapiens								Fc-gamma receptor signaling pathway involved in phagocytosis, phagocytosis, engulfment, phagocytosis, recognition	Fc-gamma receptor signaling pathway involved in phagocytosis, phagocytosis, engulfment, phagocytosis, recognition	Fc-gamma receptor signaling pathway involved in phagocytosis, phagocytosis, engulfment, phagocytosis, recognition			extracellular exosome	blood microparticle, extracellular exosome, extracellular space, immunoglobulin complex, circulating	extracellular exosome					extracellular exosome	0,063%	0	0,066%	0,018%	0,041%
43	TRUE	Empty	Integrin beta-3 OS=Homo sapiens OX=9606 GN=ITGB3 PE=1 SV=2	sp|P05106|ITB3_HUMAN	ENST00000559488	87 kDa		Homo sapiens			platelet aggregation	platelet degranulation	platelet degranulation		heterotypic cell-cell adhesion, platelet aggregation	apoptotic cell clearance, platelet degranulation	apoptotic cell clearance, platelet degranulation	apoptotic cell clearance, platelet degranulation	angiogenesis involved in wound healing, platelet aggregation	focal adhesion	extracellular exosome	extracellular exosome	extracellular exosome	platelet alpha granule membrane				extracellular exosome, melanosome, platelet alpha granule membrane	0,073%	0	0,066%	0,012%	0,021%
44	TRUE	Empty	Tubulin beta-1 chain OS=Homo sapiens OX=9606 GN=TUBB1 PE=1 SV=1	sp|Q9H4B7|TBB1_HUMAN	ENST00000217133	50 kDa	TRUE	Homo sapiens													extracellular exosome	extracellular exosome	extracellular exosome					extracellular exosome	0,057%	0	0,033%	0,066%	0,025%
45	TRUE	Empty	Isoform Gamma-A of Fibrinogen gamma chain OS=Homo sapiens OX=9606 GN=FGG	sp|P02679-2|FIBG_HUMAN (+3)	ENST00000336098	49 kDa		Homo sapiens	fibrinolysis, negative regulation of platelet aggregation		platelet aggregation	platelet degranulation	platelet degranulation		platelet aggregation	platelet degranulation, protein secretion	platelet degranulation, protein secretion	platelet degranulation	blood coagulation, blood coagulation, fibrin clot formation, platelet aggregation		extracellular exosome	blood microparticle, extracellular exosome, extracellular space, fibrinogen complex	extracellular exosome	platelet alpha granule lumen	platelet alpha granule lumen		platelet alpha granule lumen	extracellular exosome, platelet alpha granule, platelet alpha granule lumen	0,055%	0	0,034%	0,026%	0,046%
46	TRUE	Empty	Apolipoprotein A-II OS=Homo sapiens OX=9606 GN=APOA2 PE=1 SV=1	tr|V9GYM3|V9GYM3_HUMAN		15 kDa		unknown																					0,049%	0	0,056%	0,012%	0,029%
47	TRUE	Empty	Histidine-rich glycoprotein OS=Homo sapiens OX=9606 GN=HRG PE=1 SV=1	sp|P04196|HRG_HUMAN	ENST00000232003	60 kDa		Homo sapiens	fibrinolysis		platelet activation	platelet degranulation	platelet degranulation			heme transport, platelet degranulation	heme transport, platelet degranulation	platelet degranulation	platelet activation		extracellular exosome	blood microparticle, extracellular exosome	extracellular exosome	platelet alpha granule lumen	platelet alpha granule lumen		platelet alpha granule lumen	endolysosome, extracellular exosome, platelet alpha granule lumen	0,063%	0	0,057%	0,020%	0,0083%
48	TRUE	Empty	Alpha-1-antichymotrypsin OS=Homo sapiens OX=9606 GN=SERPINA3 PE=1 SV=2	sp|P01011|AACT_HUMAN	ENST00000393078	48 kDa	TRUE	Homo sapiens				platelet degranulation	neutrophil degranulation, platelet degranulation			neutrophil degranulation, platelet degranulation	neutrophil degranulation, platelet degranulation	neutrophil degranulation, platelet degranulation			extracellular exosome	blood microparticle, extracellular exosome, extracellular space	extracellular exosome	platelet alpha granule lumen	platelet alpha granule lumen		azurophil granule lumen, platelet alpha granule lumen, secretory granule lumen	azurophil granule lumen, extracellular exosome, platelet alpha granule lumen, secretory granule lumen	0,054%	0	0,057%	0,0080%	0,017%
49	TRUE	Empty	Tubulin alpha-1B chain OS=Homo sapiens OX=9606 GN=TUBA1B PE=1 SV=1	sp|P68363|TBA1B_HUMAN	ENST00000336023	50 kDa	TRUE	Homo sapiens																					0,054%	0	0,039%	0,044%	0,021%
50	TRUE	Empty	Inter-alpha-trypsin inhibitor heavy chain H2 OS=Homo sapiens OX=9606 GN=ITIH2 PE=1 SV=2	sp|P19823|ITIH2_HUMAN (+1)	ENST00000358415	106 kDa		Homo sapiens													extracellular exosome	blood microparticle, extracellular exosome	extracellular exosome					extracellular exosome	0,069%	0	0,046%	0,012%	0,012%
51	TRUE	Empty	Adenylyl cyclase-associated protein 1 OS=Homo sapiens OX=9606 GN=CAP1 PE=1 SV=5	sp|Q01518|CAP1_HUMAN	ENST00000340450	52 kDa		Homo sapiens					neutrophil degranulation			neutrophil degranulation	neutrophil degranulation	neutrophil degranulation, receptor-mediated endocytosis		focal adhesion	extracellular exosome	extracellular exosome	extracellular exosome				azurophil granule lumen	azurophil granule lumen, extracellular exosome	0,057%	0	0,049%	0,020%	0,0083%
52	TRUE	Empty	Alpha-2-HS-glycoprotein OS=Homo sapiens OX=9606 GN=AHSG PE=1 SV=1	sp|P02765|FETUA_HUMAN (+1)	ENST00000411641	39 kDa		Homo sapiens				platelet degranulation	neutrophil degranulation, platelet degranulation			neutrophil degranulation, platelet degranulation	neutrophil degranulation, platelet degranulation	neutrophil degranulation, pinocytosis, platelet degranulation			extracellular exosome	blood microparticle, extracellular exosome, extracellular space	extracellular exosome	platelet alpha granule lumen	platelet alpha granule lumen		platelet alpha granule lumen	extracellular exosome, platelet alpha granule lumen	0,040%	0	0,048%	0,022%	0,046%
53	TRUE	Empty	Kininogen-1 OS=Homo sapiens OX=9606 GN=KNG1 PE=1 SV=2	sp|P01042|KNG1_HUMAN	ENST00000265023	72 kDa	TRUE	Homo sapiens	negative regulation of blood coagulation			platelet degranulation	platelet degranulation			platelet degranulation	platelet degranulation	platelet degranulation	blood coagulation, intrinsic pathway		extracellular exosome	blood microparticle, extracellular exosome, extracellular space	extracellular exosome	platelet alpha granule lumen	platelet alpha granule lumen		platelet alpha granule lumen	extracellular exosome, platelet alpha granule lumen	0,064%	0	0,038%	0,0100%	0,017%
54	TRUE	Empty	Complement C5 OS=Homo sapiens OX=9606 GN=C5 PE=1 SV=4	sp|P01031|CO5_HUMAN	ENST00000223642	188 kDa		Homo sapiens													extracellular exosome	extracellular exosome, extracellular space	extracellular exosome					extracellular exosome	0,076%	0	0,033%	0	0
55	TRUE	Empty	Alpha-1B-glycoprotein OS=Homo sapiens OX=9606 GN=A1BG PE=1 SV=4	sp|P04217|A1BG_HUMAN	ENST00000263100	54 kDa		Homo sapiens				platelet degranulation	neutrophil degranulation, platelet degranulation			neutrophil degranulation, platelet degranulation	neutrophil degranulation, platelet degranulation	neutrophil degranulation, platelet degranulation			extracellular exosome	blood microparticle, extracellular exosome, extracellular space	extracellular exosome	platelet alpha granule lumen	platelet alpha granule lumen		platelet alpha granule lumen, secretory granule lumen	extracellular exosome, ficolin-1-rich granule lumen, platelet alpha granule lumen, secretory granule lumen	0,057%	0	0,046%	0,0040%	0,0083%
56	TRUE	Empty	Immunoglobulin heavy constant gamma 3 OS=Homo sapiens OX=9606 GN=IGHG3 PE=1 SV=2	sp|P01860|IGHG3_HUMAN (+1)		41 kDa	TRUE	Homo sapiens						retina homeostasis		Fc-gamma receptor signaling pathway involved in phagocytosis, phagocytosis, engulfment, phagocytosis, recognition	Fc-gamma receptor signaling pathway involved in phagocytosis, phagocytosis, engulfment, phagocytosis, recognition	Fc-gamma receptor signaling pathway involved in phagocytosis, phagocytosis, engulfment, phagocytosis, recognition			extracellular exosome	blood microparticle, extracellular exosome, extracellular space, immunoglobulin complex, circulating	extracellular exosome					extracellular exosome	0,048%	0	0,046%	0,0100%	0,037%
57	TRUE	Empty	Transthyretin OS=Homo sapiens OX=9606 GN=TTR PE=1 SV=1	sp|P02766|TTHY_HUMAN	ENST00000237014	16 kDa		Homo sapiens					neutrophil degranulation			neutrophil degranulation, thyroid hormone transport	neutrophil degranulation, thyroid hormone transport	neutrophil degranulation			extracellular exosome	extracellular exosome, extracellular space	extracellular exosome				azurophil granule lumen	azurophil granule lumen, extracellular exosome	0,045%	0	0,043%	0,016%	0,033%
58	TRUE	Empty	Coagulation factor XIII B chain OS=Homo sapiens OX=9606 GN=F13B PE=1 SV=3	sp|P05160|F13B_HUMAN	ENST00000367412	76 kDa		Homo sapiens											blood coagulation, fibrin clot formation										0,028%	0	0,028%	0,046%	0,021%
59	TRUE	Empty	Alpha-2-antiplasmin OS=Homo sapiens OX=9606 GN=SERPINF2 PE=1 SV=3	sp|P08697|A2AP_HUMAN	ENST00000324015	55 kDa		Homo sapiens	fibrinolysis			platelet degranulation	platelet degranulation			platelet degranulation	platelet degranulation	platelet degranulation			extracellular exosome	blood microparticle, extracellular exosome, extracellular space, fibrinogen complex	extracellular exosome	platelet alpha granule lumen	platelet alpha granule lumen		platelet alpha granule lumen	extracellular exosome, platelet alpha granule lumen	0,052%	0	0,046%	0,0080%	0
60	TRUE	Empty	Isoform Smooth muscle of Myosin light polypeptide 6 OS=Homo sapiens OX=9606 GN=MYL6	sp|P60660-2|MYL6_HUMAN (+1)	ENST00000547649	17 kDa		Homo sapiens													extracellular exosome	extracellular exosome	extracellular exosome					extracellular exosome, vesicle	0,024%	0	0,030%	0,046%	0,029%
61	TRUE	Empty	Immunoglobulin heavy constant gamma 2 OS=Homo sapiens OX=9606 GN=IGHG2 PE=1 SV=2	sp|P01859|IGHG2_HUMAN (+1)	ENST00000390545	36 kDa	TRUE	Homo sapiens								Fc-gamma receptor signaling pathway involved in phagocytosis, phagocytosis, engulfment, phagocytosis, recognition	Fc-gamma receptor signaling pathway involved in phagocytosis, phagocytosis, engulfment, phagocytosis, recognition	Fc-gamma receptor signaling pathway involved in phagocytosis, phagocytosis, engulfment, phagocytosis, recognition			extracellular exosome	blood microparticle, extracellular exosome, extracellular space, immunoglobulin complex, circulating	extracellular exosome					extracellular exosome	0,043%	0	0,039%	0,0060%	0,021%
62	TRUE	Empty	Beta-2-glycoprotein 1 OS=Homo sapiens OX=9606 GN=APOH PE=1 SV=3	sp|P02749|APOH_HUMAN	ENST00000205948	38 kDa		Homo sapiens	negative regulation of blood coagulation			platelet degranulation	platelet degranulation			platelet degranulation, triglyceride transport	platelet degranulation, triglyceride transport	platelet degranulation	blood coagulation, intrinsic pathway		extracellular exosome	chylomicron, extracellular exosome, extracellular space, high-density lipoprotein particle, very-low-density lipoprotein particle	extracellular exosome				platelet dense granule lumen	extracellular exosome, platelet dense granule lumen	0,051%	0	0,033%	0,0100%	0
63	TRUE	Empty	Tubulin beta chain OS=Homo sapiens OX=9606 GN=TUBB PE=1 SV=2	sp|P07437|TBB5_HUMAN	ENST00000327892	50 kDa	TRUE	Homo sapiens					neutrophil degranulation			neutrophil degranulation	neutrophil degranulation	neutrophil degranulation			extracellular exosome	extracellular exosome	extracellular exosome				azurophil granule lumen	azurophil granule lumen, extracellular exosome	0,036%	0	0,028%	0,032%	0,017%
64	TRUE	Empty	L-lactate dehydrogenase B chain OS=Homo sapiens OX=9606 GN=LDHB PE=1 SV=2	sp|P07195|LDHB_HUMAN	ENST00000350669	37 kDa	TRUE	Homo sapiens													extracellular exosome	extracellular exosome	extracellular exosome					extracellular exosome	0,043%	0	0,041%	0,014%	0
65	TRUE	Empty	Protein S100-A9 OS=Homo sapiens OX=9606 GN=S100A9 PE=1 SV=1	sp|P06702|S10A9_HUMAN	ENST00000368738	13 kDa		Homo sapiens					neutrophil degranulation		neutrophil aggregation	neutrophil degranulation	neutrophil degranulation	neutrophil degranulation			extracellular exosome	extracellular exosome, extracellular space	extracellular exosome				secretory granule lumen	extracellular exosome, secretory granule lumen	0,031%	0	0,036%	0,014%	0,017%
66	TRUE	Empty	Ras-related protein Rap-1b OS=Homo sapiens OX=9606 GN=RAP1B PE=1 SV=1	sp|P61224|RAP1B_HUMAN	ENST00000250559	21 kDa	TRUE	Homo sapiens					neutrophil degranulation			neutrophil degranulation	neutrophil degranulation	neutrophil degranulation			extracellular exosome	extracellular exosome	extracellular exosome					azurophil granule membrane, extracellular exosome	0,037%	0	0,043%	0,0100%	0,0083%
67	TRUE	Empty	Isoform 2 of Clusterin OS=Homo sapiens OX=9606 GN=CLU	sp|P10909-2|CLUS_HUMAN (+3)	ENST00000316403	58 kDa		Homo sapiens				platelet degranulation	platelet degranulation			chaperone-mediated protein transport involved in chaperone-mediated autophagy, platelet degranulation, protein import, reverse cholesterol transport	chaperone-mediated protein transport involved in chaperone-mediated autophagy, platelet degranulation, protein import, reverse cholesterol transport	platelet degranulation			extracellular exosome	blood microparticle, extracellular exosome, extracellular space, spherical high-density lipoprotein particle	extracellular exosome	platelet alpha granule lumen	platelet alpha granule lumen		platelet alpha granule lumen	chromaffin granule, extracellular exosome, platelet alpha granule lumen	0,042%	0	0,034%	0,0060%	0,012%
68	TRUE	Empty	Isoform 3 of L-lactate dehydrogenase A chain OS=Homo sapiens OX=9606 GN=LDHA	sp|P00338-3|LDHA_HUMAN (+1)	ENST00000227157	40 kDa	TRUE	Homo sapiens													extracellular exosome	extracellular exosome	extracellular exosome					extracellular exosome	0,037%	0	0,025%	0,012%	0,0083%
69	TRUE	Empty	Pyruvate kinase PKM OS=Homo sapiens OX=9606 GN=PKM PE=1 SV=4	sp|P14618|KPYM_HUMAN	ENST00000319622	58 kDa		Homo sapiens					neutrophil degranulation			neutrophil degranulation	neutrophil degranulation	neutrophil degranulation	skeletal muscle tissue regeneration		extracellular exosome	extracellular exosome	extracellular exosome				secretory granule lumen	extracellular exosome, ficolin-1-rich granule lumen, secretory granule lumen	0,052%	0	0,030%	0,0060%	0
70	TRUE	Empty	Antithrombin-III OS=Homo sapiens OX=9606 GN=SERPINC1 PE=1 SV=1	sp|P01008|ANT3_HUMAN	ENST00000367698	53 kDa		Homo sapiens								lactation	lactation		blood coagulation		extracellular exosome	blood microparticle, extracellular exosome, extracellular space	extracellular exosome					extracellular exosome	0,057%	0	0,030%	0	0
71	TRUE	Empty	Platelet factor 4 OS=Homo sapiens OX=9606 GN=PF4 PE=1 SV=2	sp|P02776|PLF4_HUMAN	ENST00000296029	11 kDa		Homo sapiens			platelet activation	platelet degranulation	platelet degranulation			platelet degranulation	platelet degranulation	platelet degranulation	platelet activation		symbiont-containing vacuole membrane	extracellular space, symbiont-containing vacuole membrane		platelet alpha granule lumen	platelet alpha granule lumen		platelet alpha granule lumen	platelet alpha granule lumen	0,034%	0	0,031%	0,016%	0,033%
72	TRUE	Empty	Glyceraldehyde-3-phosphate dehydrogenase OS=Homo sapiens OX=9606 GN=GAPDH PE=1 SV=3	sp|P04406|G3P_HUMAN	ENST00000229239	36 kDa		Homo sapiens													extracellular exosome	extracellular exosome	extracellular exosome					extracellular exosome	0,037%	0	0,031%	0,012%	0,017%
73	TRUE	Empty	Alpha-enolase OS=Homo sapiens OX=9606 GN=ENO1 PE=1 SV=2	sp|P06733|ENOA_HUMAN	ENST00000234590	47 kDa	TRUE	Homo sapiens													extracellular exosome	extracellular exosome, extracellular space	extracellular exosome			M band		extracellular exosome	0,036%	0	0,028%	0,0080%	0,017%
74	TRUE	Empty	Afamin OS=Homo sapiens OX=9606 GN=AFM PE=1 SV=1	sp|P43652|AFAM_HUMAN	ENST00000226355	69 kDa		Homo sapiens								protein transport within extracellular region, vitamin transport	protein transport within extracellular region, vitamin transport				extracellular exosome	blood microparticle, extracellular exosome, extracellular space	extracellular exosome					extracellular exosome	0,039%	0	0,034%	0	0
75	TRUE	Empty	cDNA FLJ55673, highly similar to Complement factor B (EC 3.4.21.47) OS=Homo sapiens OX=9606 PE=1 SV=1	tr|B4E1Z4|B4E1Z4_HUMAN		141 kDa	TRUE	unknown																					0,045%	0	0,033%	0	0
76	TRUE	Empty	Profilin-1 OS=Homo sapiens OX=9606 GN=PFN1 PE=1 SV=2	sp|P07737|PROF1_HUMAN	ENST00000225655	15 kDa		Homo sapiens												focal adhesion	extracellular exosome	blood microparticle, extracellular exosome	extracellular exosome					extracellular exosome	0,036%	0	0,028%	0,012%	0,021%
77	TRUE	Empty	Endoplasmic reticulum chaperone BiP OS=Homo sapiens OX=9606 GN=HSPA5 PE=1 SV=2	sp|P11021|BIP_HUMAN	ENST00000324460	72 kDa	TRUE	Homo sapiens								maintenance of protein localization in endoplasmic reticulum				focal adhesion	extracellular exosome	extracellular exosome	extracellular exosome					extracellular exosome, melanosome	0,028%	0	0,031%	0,030%	0
78	TRUE	Empty	Platelet basic protein OS=Homo sapiens OX=9606 GN=PPBP PE=1 SV=3	sp|P02775|CXCL7_HUMAN	ENST00000296028	14 kDa		Homo sapiens				platelet degranulation	neutrophil degranulation, platelet degranulation			glucose transmembrane transport, neutrophil degranulation, platelet degranulation	glucose transmembrane transport, neutrophil degranulation, platelet degranulation	neutrophil degranulation, platelet degranulation				extracellular space		platelet alpha granule lumen	platelet alpha granule lumen		platelet alpha granule lumen	platelet alpha granule, platelet alpha granule lumen, tertiary granule lumen	0,028%	0	0,025%	0,018%	0,046%
79	TRUE	Empty	Multimerin-1 OS=Homo sapiens OX=9606 GN=MMRN1 PE=1 SV=3	sp|Q13201|MMRN1_HUMAN	ENST00000264790	138 kDa		Homo sapiens				platelet degranulation	platelet degranulation			platelet degranulation	platelet degranulation	platelet degranulation	blood coagulation			extracellular matrix		platelet alpha granule lumen	platelet alpha granule lumen		platelet alpha granule lumen	platelet alpha granule lumen	0,054%	0	0,028%	0	0
80	TRUE	Empty	Rho GDP-dissociation inhibitor 2 OS=Homo sapiens OX=9606 GN=ARHGDIB PE=1 SV=3	sp|P52566|GDIR2_HUMAN	ENST00000228945	23 kDa		Homo sapiens													extracellular exosome	extracellular exosome	extracellular exosome					cytoplasmic vesicle, extracellular exosome	0,010%	0	0,018%	0,068%	0
81	TRUE	Empty	Isoform 2 of Plasma protease C1 inhibitor OS=Homo sapiens OX=9606 GN=SERPING1	sp|P05155-2|IC1_HUMAN (+2)	ENST00000278407	50 kDa		Homo sapiens	fibrinolysis			platelet degranulation	platelet degranulation			platelet degranulation	platelet degranulation	platelet degranulation	blood coagulation, intrinsic pathway		extracellular exosome	blood microparticle, extracellular exosome, extracellular space	extracellular exosome	platelet alpha granule lumen	platelet alpha granule lumen		platelet alpha granule lumen	extracellular exosome, platelet alpha granule lumen	0,030%	0	0,043%	0	0,012%
82	TRUE	Empty	Inter-alpha-trypsin inhibitor heavy chain H1 OS=Homo sapiens OX=9606 GN=ITIH1 PE=1 SV=3	sp|P19827|ITIH1_HUMAN	ENST00000273283	101 kDa		Homo sapiens													extracellular exosome	blood microparticle, extracellular exosome	extracellular exosome					extracellular exosome	0,049%	0	0,025%	0,0080%	0
83	TRUE	Empty	Heat shock cognate 71 kDa protein OS=Homo sapiens OX=9606 GN=HSPA8 PE=1 SV=1	sp|P11142|HSP7C_HUMAN	ENST00000227378	71 kDa	TRUE	Homo sapiens					neutrophil degranulation			chaperone-mediated protein transport involved in chaperone-mediated autophagy, neurotransmitter secretion, neutrophil degranulation, slow axonal transport	chaperone-mediated protein transport involved in chaperone-mediated autophagy, neurotransmitter secretion, neutrophil degranulation, slow axonal transport	neutrophil degranulation		focal adhesion	extracellular exosome	blood microparticle, extracellular exosome, extracellular space	extracellular exosome				secretory granule lumen	clathrin-sculpted gamma-aminobutyric acid transport vesicle membrane, extracellular exosome, ficolin-1-rich granule lumen, late endosome, melanosome, secretory granule lumen	0,036%	0	0,031%	0,0080%	0,0083%
84	TRUE	Empty	Coagulation factor XIII A chain OS=Homo sapiens OX=9606 GN=F13A1 PE=1 SV=4	sp|P00488|F13A_HUMAN	ENST00000264870	83 kDa		Homo sapiens				platelet degranulation	platelet degranulation			platelet degranulation	platelet degranulation	platelet degranulation	blood coagulation, fibrin clot formation			blood microparticle		platelet alpha granule lumen	platelet alpha granule lumen		platelet alpha granule lumen	platelet alpha granule lumen	0,039%	0	0,013%	0,012%	0,0083%
85	TRUE	Empty	Protein S100-A8 OS=Homo sapiens OX=9606 GN=S100A8 PE=1 SV=1	sp|P05109|S10A8_HUMAN	ENST00000368732	11 kDa		Homo sapiens					neutrophil degranulation		neutrophil aggregation	neutrophil degranulation	neutrophil degranulation	neutrophil degranulation	wound healing		extracellular exosome	extracellular exosome, extracellular space	extracellular exosome				secretory granule lumen	extracellular exosome, secretory granule lumen	0,024%	0	0,021%	0,016%	0,0083%
86	TRUE	Empty	PDZ and LIM domain protein 1 OS=Homo sapiens OX=9606 GN=PDLIM1 PE=1 SV=4	sp|O00151|PDLI1_HUMAN	ENST00000329399	36 kDa		Homo sapiens												focal adhesion						Z disc			0,022%	0	0,026%	0,030%	0,0083%
87	TRUE	Empty	Fructose-bisphosphate aldolase A OS=Homo sapiens OX=9606 GN=ALDOA PE=1 SV=2	sp|P04075|ALDOA_HUMAN	ENST00000412304	39 kDa	TRUE	Homo sapiens				platelet degranulation	neutrophil degranulation, platelet degranulation			neutrophil degranulation, platelet degranulation	neutrophil degranulation, platelet degranulation	neutrophil degranulation, platelet degranulation			extracellular exosome	extracellular exosome, extracellular space	extracellular exosome	platelet alpha granule lumen	platelet alpha granule lumen	I band, M band	platelet alpha granule lumen	extracellular exosome, ficolin-1-rich granule lumen, platelet alpha granule lumen, tertiary granule lumen	0,036%	0	0,031%	0,0040%	0
88	TRUE	Empty	Hemoglobin subunit delta OS=Homo sapiens OX=9606 GN=HBD PE=1 SV=2	sp|P02042|HBD_HUMAN	ENST00000380299	16 kDa	TRUE	Homo sapiens											blood coagulation			blood microparticle							0,027%	0	0,033%	0,012%	0,0083%
89	TRUE	Empty	Isoform 2 of LIM and senescent cell antigen-like-containing domain protein 1 OS=Homo sapiens OX=9606 GN=LIMS1	sp|P48059-2|LIMS1_HUMAN (+4)	ENST00000332345	38 kDa		Homo sapiens												focal adhesion									0,030%	0	0,026%	0	0,0083%
90	TRUE	Empty	Moesin OS=Homo sapiens OX=9606 GN=MSN PE=1 SV=3	sp|P26038|MOES_HUMAN	ENST00000360270	68 kDa	TRUE	Homo sapiens							T cell aggregation					focal adhesion	extracellular exosome	blood microparticle, extracellular exosome, extracellular space	extracellular exosome					extracellular exosome, vesicle	0,040%	0	0,018%	0,012%	0
91	TRUE	Empty	Cofilin-1 OS=Homo sapiens OX=9606 GN=CFL1 PE=1 SV=3	sp|P23528|COF1_HUMAN (+2)	ENST00000308162	19 kDa		Homo sapiens												focal adhesion	extracellular exosome	extracellular exosome, extracellular space	extracellular exosome					extracellular exosome	0,036%	0	0,018%	0,0100%	0,021%
92	TRUE	Empty	Immunoglobulin lambda-like polypeptide 5 OS=Homo sapiens OX=9606 GN=IGLL5 PE=2 SV=2	sp|B9A064|IGLL5_HUMAN (+1)	ENST00000526893	23 kDa	TRUE	Homo sapiens								phagocytosis, engulfment, phagocytosis, recognition	phagocytosis, engulfment, phagocytosis, recognition	phagocytosis, engulfment, phagocytosis, recognition			extracellular exosome	extracellular exosome, immunoglobulin complex, circulating	extracellular exosome					extracellular exosome	0,016%	0	0,016%	0,022%	0,033%
93	TRUE	Empty	Tropomyosin 1 (Alpha), isoform CRA_f OS=Homo sapiens OX=9606 GN=TPM1 PE=1 SV=1	tr|Q6ZN40|Q6ZN40_HUMAN		37 kDa	TRUE	unknown																					0,022%	0	0,018%	0,024%	0,021%
94	TRUE	Empty	Beta-parvin OS=Homo sapiens OX=9606 GN=PARVB PE=1 SV=1	sp|Q9HBI1|PARVB_HUMAN	ENST00000338758	42 kDa		Homo sapiens												focal adhesion						Z disc			0,031%	0	0,030%	0	0
95	TRUE	Empty	Transitional endoplasmic reticulum ATPase OS=Homo sapiens OX=9606 GN=VCP PE=1 SV=4	sp|P55072|TERA_HUMAN	ENST00000358901	89 kDa		Homo sapiens					neutrophil degranulation			neutrophil degranulation	neutrophil degranulation	ER to Golgi vesicle-mediated transport, neutrophil degranulation			extracellular exosome	extracellular exosome	extracellular exosome				azurophil granule lumen	azurophil granule lumen, extracellular exosome, ficolin-1-rich granule lumen	0,040%	0	0,018%	0,0060%	0
96	TRUE	Empty	C4b-binding protein alpha chain OS=Homo sapiens OX=9606 GN=C4BPA PE=1 SV=2	sp|P04003|C4BPA_HUMAN	ENST00000367070	67 kDa		Homo sapiens														blood microparticle, extracellular space							0,039%	0	0,028%	0	0
97	TRUE	Empty	Beta-2-microglobulin OS=Homo sapiens OX=9606 GN=B2M PE=1 SV=1	sp|P61769|B2MG_HUMAN	ENST00000558401	14 kDa		Homo sapiens					neutrophil degranulation	retina homeostasis		neutrophil degranulation	neutrophil degranulation	neutrophil degranulation		focal adhesion	extracellular exosome	extracellular exosome, extracellular space	extracellular exosome				specific granule lumen	ER to Golgi transport vesicle membrane, early endosome lumen, early endosome membrane, extracellular exosome, phagocytic vesicle membrane, recycling endosome membrane, specific granule lumen, tertiary granule lumen	0,0060%	0	0,013%	0,056%	0,0083%
98	TRUE	Empty	14-3-3 protein epsilon OS=Homo sapiens OX=9606 GN=YWHAE PE=1 SV=1	sp|P62258|1433E_HUMAN	ENST00000264335	29 kDa	TRUE	Homo sapiens												focal adhesion	extracellular exosome	extracellular exosome	extracellular exosome					extracellular exosome, melanosome	0,025%	0	0,028%	0,0100%	0,0083%
99	TRUE	Empty	Myosin regulatory light chain 12A OS=Homo sapiens OX=9606 GN=MYL12A PE=1 SV=2	sp|P19105|ML12A_HUMAN (+1)	ENST00000217652	20 kDa	TRUE	Homo sapiens			platelet aggregation				platelet aggregation				platelet aggregation		extracellular exosome	extracellular exosome	extracellular exosome					extracellular exosome	0,025%	0	0,016%	0,016%	0,017%
100	TRUE	Empty	Protein disulfide-isomerase OS=Homo sapiens OX=9606 GN=P4HB PE=1 SV=3	sp|P07237|PDIA1_HUMAN	ENST00000331483	57 kDa		Homo sapiens												focal adhesion	extracellular exosome	extracellular exosome	extracellular exosome					extracellular exosome, melanosome	0,025%	0	0,026%	0,0060%	0
101	TRUE	Empty	Isoform 2 of Transgelin-2 OS=Homo sapiens OX=9606 GN=TAGLN2	sp|P37802-2|TAGL2_HUMAN (+1)	ENST00000320307	24 kDa		Homo sapiens				platelet degranulation	platelet degranulation			platelet degranulation	platelet degranulation	platelet degranulation			extracellular exosome	extracellular exosome	extracellular exosome					extracellular exosome	0,021%	0	0,025%	0,012%	0,017%
102	TRUE	Empty	Thymosin beta-4 OS=Homo sapiens OX=9606 GN=TMSB4X PE=1 SV=2	sp|P62328|TYB4_HUMAN	ENST00000380633	5 kDa		Homo sapiens				platelet degranulation	platelet degranulation			cytoplasmic sequestering of NF-kappaB, platelet degranulation, sequestering of actin monomers	platelet degranulation	platelet degranulation						platelet alpha granule lumen	platelet alpha granule lumen		platelet alpha granule lumen	platelet alpha granule lumen	0	0	0,0098%	0,062%	0,0083%
103	TRUE	Empty	Vitronectin OS=Homo sapiens OX=9606 GN=VTN PE=1 SV=1	sp|P04004|VTNC_HUMAN	ENST00000226218	54 kDa		Homo sapiens	negative regulation of blood coagulation												extracellular exosome	basement membrane, blood microparticle, extracellular exosome, extracellular space	extracellular exosome					extracellular exosome	0,024%	0	0,018%	0,014%	0,012%
104	TRUE	Empty	Catalase OS=Homo sapiens OX=9606 GN=CAT PE=1 SV=3	sp|P04040|CATA_HUMAN	ENST00000241052	60 kDa		Homo sapiens					neutrophil degranulation			neutrophil degranulation	neutrophil degranulation	neutrophil degranulation		focal adhesion	extracellular exosome	extracellular exosome	extracellular exosome				secretory granule lumen	extracellular exosome, ficolin-1-rich granule lumen, secretory granule lumen	0,018%	0	0,018%	0,020%	0
105	TRUE	Empty	Erythrocyte band 7 integral membrane protein OS=Homo sapiens OX=9606 GN=STOM PE=1 SV=3	sp|P27105|STOM_HUMAN	ENST00000286713	32 kDa		Homo sapiens					neutrophil degranulation			neutrophil degranulation	neutrophil degranulation	neutrophil degranulation			extracellular exosome	blood microparticle, extracellular exosome, extracellular space	extracellular exosome					azurophil granule membrane, extracellular exosome, melanosome, specific granule membrane, tertiary granule membrane	0,030%	0	0,023%	0,0080%	0
106	TRUE	Empty	Chloride intracellular channel protein 1 OS=Homo sapiens OX=9606 GN=CLIC1 PE=1 SV=4	sp|O00299|CLIC1_HUMAN	ENST00000375779	27 kDa	TRUE	Homo sapiens			platelet aggregation				platelet aggregation				platelet aggregation		extracellular exosome	blood microparticle, extracellular exosome, extracellular space	extracellular exosome					extracellular exosome	0,033%	0	0,016%	0	0,012%
107	TRUE	Empty	Lactotransferrin OS=Homo sapiens OX=9606 GN=LTF PE=1 SV=6	sp|P02788|TRFL_HUMAN (+2)	ENST00000231751	78 kDa	TRUE	Homo sapiens					neutrophil degranulation	retina homeostasis		neutrophil degranulation	neutrophil degranulation	neutrophil degranulation			extracellular exosome	extracellular exosome, extracellular space	extracellular exosome				specific granule lumen	extracellular exosome, phagocytic vesicle lumen, specific granule, specific granule lumen, tertiary granule lumen	0,031%	0	0,016%	0	0
108	TRUE	Empty	Actin-related protein 2/3 complex subunit 2 OS=Homo sapiens OX=9606 GN=ARPC2 PE=1 SV=1	sp|O15144|ARPC2_HUMAN	ENST00000295685	34 kDa		Homo sapiens								Fc-gamma receptor signaling pathway involved in phagocytosis	Fc-gamma receptor signaling pathway involved in phagocytosis	Fc-gamma receptor signaling pathway involved in phagocytosis		focal adhesion	extracellular exosome	extracellular exosome	extracellular exosome					endosome, extracellular exosome	0,024%	0	0,021%	0,0080%	0
109	TRUE	Empty	Peroxiredoxin-2 OS=Homo sapiens OX=9606 GN=PRDX2 PE=1 SV=5	sp|P32119|PRDX2_HUMAN	ENST00000301522	22 kDa	TRUE	Homo sapiens													extracellular exosome	extracellular exosome	extracellular exosome					extracellular exosome	0,021%	0	0,021%	0,0100%	0
110	TRUE	Empty	Isoform Short of Latent-transforming growth factor beta-binding protein 1 OS=Homo sapiens OX=9606 GN=LTBP1	sp|Q14766-2|LTBP1_HUMAN (+4)	ENST00000404525	153 kDa		Homo sapiens														extracellular matrix, microfibril							0,015%	0	0,0049%	0,042%	0
111	TRUE	Empty	Angiotensinogen OS=Homo sapiens OX=9606 GN=AGT PE=1 SV=1	sp|P01019|ANGT_HUMAN	ENST00000366667	53 kDa		Homo sapiens		low-density lipoprotein particle remodeling						cytokine secretion, protein import into nucleus	cytokine secretion, protein import into nucleus				extracellular exosome	blood microparticle, extracellular exosome, extracellular space	extracellular exosome					extracellular exosome	0,030%	0	0,021%	0	0
112	TRUE	Empty	Serum paraoxonase/arylesterase 1 OS=Homo sapiens OX=9606 GN=PON1 PE=1 SV=3	sp|P27169|PON1_HUMAN	ENST00000222381	40 kDa		Homo sapiens													extracellular exosome	blood microparticle, extracellular exosome, extracellular space, spherical high-density lipoprotein particle	extracellular exosome					extracellular exosome	0,030%	0	0,020%	0	0
113	TRUE	Empty	Immunoglobulin heavy variable 3-74 OS=Homo sapiens OX=9606 GN=IGHV3-74 PE=3 SV=1	sp|A0A0B4J1X5|HV374_HUMAN	ENST00000424969	13 kDa	TRUE	Homo sapiens								phagocytosis, engulfment, phagocytosis, recognition	phagocytosis, engulfment, phagocytosis, recognition	phagocytosis, engulfment, phagocytosis, recognition				immunoglobulin complex, circulating							0,022%	0	0,011%	0,0040%	0,017%
114	TRUE	Empty	Heat shock protein beta-1 OS=Homo sapiens OX=9606 GN=HSPB1 PE=1 SV=2	sp|P04792|HSPB1_HUMAN	ENST00000248553	23 kDa		Homo sapiens			platelet aggregation			retina homeostasis	platelet aggregation	anterograde axonal protein transport	anterograde axonal protein transport		platelet aggregation	focal adhesion	extracellular exosome	extracellular exosome, extracellular space	extracellular exosome			Z disc		extracellular exosome	0,0060%	0	0,0082%	0,046%	0
115	TRUE	Empty	Peroxiredoxin-6 OS=Homo sapiens OX=9606 GN=PRDX6 PE=1 SV=3	sp|P30041|PRDX6_HUMAN	ENST00000340385	25 kDa		Homo sapiens					neutrophil degranulation			neutrophil degranulation	neutrophil degranulation	neutrophil degranulation			extracellular exosome	extracellular exosome, extracellular space	extracellular exosome				azurophil granule lumen	azurophil granule lumen, extracellular exosome	0,027%	0	0,016%	0,0100%	0
116	TRUE	Empty	Integrin-linked protein kinase OS=Homo sapiens OX=9606 GN=ILK PE=1 SV=2	sp|Q13418|ILK_HUMAN (+1)	ENST00000299421	51 kDa		Homo sapiens			platelet aggregation				platelet aggregation				platelet aggregation	focal adhesion						sarcomere			0,027%	0	0,016%	0,0080%	0
117	TRUE	Empty	Platelet glycoprotein Ib alpha chain OS=Homo sapiens OX=9606 GN=GP1BA PE=1 SV=2	sp|P07359|GP1BA_HUMAN (+1)	ENST00000329125	72 kDa		Homo sapiens	fibrinolysis		platelet activation, platelet aggregation				platelet aggregation				blood coagulation, intrinsic pathway, platelet activation, platelet aggregation		extracellular exosome	extracellular exosome, extracellular matrix, extracellular space	extracellular exosome					extracellular exosome	0,022%	0	0,025%	0,0060%	0
118	TRUE	Empty	Isoform 6 of Caldesmon OS=Homo sapiens OX=9606 GN=CALD1	sp|Q05682-6|CALD1_HUMAN (+1)	ENST00000361675	66 kDa	TRUE	Homo sapiens																					0,018%	0	0,016%	0,014%	0,0083%
119	TRUE	Empty	Zyxin OS=Homo sapiens OX=9606 GN=ZYX PE=1 SV=1	sp|Q15942|ZYX_HUMAN	ENST00000322764	61 kDa		Homo sapiens												focal adhesion								phagocytic vesicle	0,016%	0	0,011%	0,026%	0
120	TRUE	Empty	Carbonic anhydrase 1 OS=Homo sapiens OX=9606 GN=CA1 PE=1 SV=2	sp|P00915|CAH1_HUMAN	ENST00000431316	29 kDa		Homo sapiens													extracellular exosome	extracellular exosome	extracellular exosome					extracellular exosome	0,021%	0	0,023%	0,0100%	0
121	TRUE	Empty	Isoform 4 of Nexilin OS=Homo sapiens OX=9606 GN=NEXN	sp|Q0ZGT2-4|NEXN_HUMAN (+1)	ENST00000330010	73 kDa		Homo sapiens												focal adhesion						Z disc			0,0045%	0	0,0082%	0,046%	0
122	TRUE	Empty	von Willebrand factor OS=Homo sapiens OX=9606 GN=VWF PE=1 SV=4	sp|P04275|VWF_HUMAN	ENST00000261405	309 kDa		Homo sapiens			platelet activation	platelet degranulation	platelet degranulation			platelet degranulation	platelet degranulation	platelet degranulation	blood coagulation, intrinsic pathway, platelet activation		extracellular exosome	extracellular exosome	extracellular exosome	platelet alpha granule lumen	platelet alpha granule lumen		platelet alpha granule lumen	Weibel-Palade body, extracellular exosome, platelet alpha granule, platelet alpha granule lumen	0,030%	0	0,020%	0	0
123	TRUE	Empty	Alpha-1-acid glycoprotein 1 OS=Homo sapiens OX=9606 GN=ORM1 PE=1 SV=1	sp|P02763|A1AG1_HUMAN	ENST00000259396	24 kDa	TRUE	Homo sapiens				platelet degranulation	neutrophil degranulation, platelet degranulation			neutrophil degranulation, platelet degranulation	neutrophil degranulation, platelet degranulation	neutrophil degranulation, platelet degranulation			extracellular exosome	blood microparticle, extracellular exosome, extracellular space	extracellular exosome	platelet alpha granule lumen	platelet alpha granule lumen		platelet alpha granule lumen, specific granule lumen	extracellular exosome, platelet alpha granule lumen, specific granule lumen, tertiary granule lumen	0,010%	0	0,018%	0,020%	0,012%
124	TRUE	Empty	Isoform 2 of Heat shock protein HSP 90-alpha OS=Homo sapiens OX=9606 GN=HSP90AA1	sp|P07900-2|HS90A_HUMAN (+1)	ENST00000216281	98 kDa	TRUE	Homo sapiens					neutrophil degranulation			Fc-gamma receptor signaling pathway involved in phagocytosis, neutrophil degranulation, protein import into mitochondrial outer membrane	Fc-gamma receptor signaling pathway involved in phagocytosis, neutrophil degranulation, protein import into mitochondrial outer membrane	Fc-gamma receptor signaling pathway involved in phagocytosis, neutrophil degranulation, receptor-mediated endocytosis			extracellular exosome	extracellular exosome	extracellular exosome				secretory granule lumen	endocytic vesicle lumen, extracellular exosome, ficolin-1-rich granule lumen, melanosome, secretory granule lumen	0,022%	0	0,015%	0,0060%	0
125	TRUE	Empty	Calreticulin OS=Homo sapiens OX=9606 GN=CALR PE=1 SV=1	sp|P27797|CALR_HUMAN	ENST00000316448	48 kDa		Homo sapiens										receptor-mediated endocytosis, vesicle fusion with endoplasmic reticulum-Golgi intermediate compartment (ERGIC) membrane		focal adhesion	extracellular exosome	extracellular exosome, extracellular space	extracellular exosome					acrosomal vesicle, endocytic vesicle lumen, extracellular exosome, phagocytic vesicle membrane	0,016%	0	0,016%	0,022%	0
126	TRUE	Empty	Actin-related protein 3 OS=Homo sapiens OX=9606 GN=ACTR3 PE=1 SV=3	sp|P61158|ARP3_HUMAN	ENST00000263238	47 kDa		Homo sapiens								Fc-gamma receptor signaling pathway involved in phagocytosis, meiotic chromosome movement towards spindle pole	Fc-gamma receptor signaling pathway involved in phagocytosis	Fc-gamma receptor signaling pathway involved in phagocytosis		focal adhesion	extracellular exosome	extracellular exosome	extracellular exosome					extracellular exosome	0,022%	0	0,025%	0,0040%	0
127	TRUE	Empty	Purine nucleoside phosphorylase OS=Homo sapiens OX=9606 GN=PNP PE=1 SV=2	sp|P00491|PNPH_HUMAN	ENST00000361505	32 kDa		Homo sapiens					neutrophil degranulation			interleukin-2 secretion, neutrophil degranulation	interleukin-2 secretion, neutrophil degranulation	neutrophil degranulation			extracellular exosome	extracellular exosome	extracellular exosome				secretory granule lumen	extracellular exosome, ficolin-1-rich granule lumen, secretory granule lumen	0,025%	0	0,023%	0	0
128	TRUE	Empty	Coagulation factor V OS=Homo sapiens OX=9606 GN=F5 PE=1 SV=4	sp|P12259|FA5_HUMAN (+1)	ENST00000367797	252 kDa		Homo sapiens				platelet degranulation	platelet degranulation			platelet degranulation	platelet degranulation	COPII vesicle coating, ER to Golgi vesicle-mediated transport, platelet degranulation	blood coagulation		extracellular vesicle	extracellular space, extracellular vesicle	extracellular vesicle	platelet alpha granule lumen	platelet alpha granule lumen		platelet alpha granule lumen	ER to Golgi transport vesicle, extracellular vesicle, platelet alpha granule lumen	0,022%	0	0,013%	0,014%	0
129	TRUE	Empty	Isoform H14 of Myeloperoxidase OS=Homo sapiens OX=9606 GN=MPO	sp|P05164-2|PERM_HUMAN (+2)	ENST00000225275	74 kDa	TRUE	Homo sapiens		low-density lipoprotein particle remodeling			neutrophil degranulation			neutrophil degranulation	neutrophil degranulation	neutrophil degranulation			extracellular exosome	extracellular exosome, extracellular space	extracellular exosome				azurophil granule lumen	azurophil granule, azurophil granule lumen, extracellular exosome, secretory granule	0,025%	0	0,018%	0	0
130	TRUE	Empty	Endoplasmin OS=Homo sapiens OX=9606 GN=HSP90B1 PE=1 SV=1	sp|P14625|ENPL_HUMAN	ENST00000299767	92 kDa	TRUE	Homo sapiens										receptor-mediated endocytosis		focal adhesion	extracellular exosome	extracellular exosome	extracellular exosome					endocytic vesicle lumen, extracellular exosome, melanosome	0,028%	0	0,0098%	0	0
131	TRUE	Empty	Phosphoglycerate kinase 1 OS=Homo sapiens OX=9606 GN=PGK1 PE=1 SV=3	sp|P00558|PGK1_HUMAN	ENST00000373316	45 kDa		Homo sapiens													extracellular exosome	extracellular exosome, extracellular space	extracellular exosome					extracellular exosome	0,024%	0	0,0082%	0,0080%	0,012%
132	TRUE	Empty	Thioredoxin OS=Homo sapiens OX=9606 GN=TXN PE=1 SV=3	sp|P10599|THIO_HUMAN	ENST00000374515	12 kDa		Homo sapiens													extracellular exosome	extracellular exosome	extracellular exosome					extracellular exosome	0,0030%	0	0,0033%	0,040%	0,017%
133	TRUE	Empty	Serum amyloid P-component OS=Homo sapiens OX=9606 GN=APCS PE=1 SV=2	sp|P02743|SAMP_HUMAN	ENST00000255040	25 kDa		Homo sapiens													extracellular exosome	blood microparticle, extracellular exosome, extracellular space	extracellular exosome					extracellular exosome	0,010%	0	0,015%	0,014%	0,0083%
134	TRUE	Empty	ATP synthase subunit beta, mitochondrial OS=Homo sapiens OX=9606 GN=ATP5F1B PE=1 SV=3	sp|P06576|ATPB_HUMAN	ENST00000262030	57 kDa		Homo sapiens								mitochondrial ATP synthesis coupled proton transport	mitochondrial ATP synthesis coupled proton transport				extracellular exosome	extracellular exosome	extracellular exosome					extracellular exosome	0,025%	0	0,015%	0	0
135	TRUE	Empty	Actin, alpha cardiac muscle 1 OS=Homo sapiens OX=9606 GN=ACTC1 PE=1 SV=1	sp|P68032|ACTC_HUMAN	ENST00000290378	42 kDa	TRUE	Homo sapiens												focal adhesion	extracellular exosome	blood microparticle, extracellular exosome, extracellular space	extracellular exosome			I band		extracellular exosome	0,019%	0	0,016%	0	0
136	TRUE	Empty	Calpain-1 catalytic subunit OS=Homo sapiens OX=9606 GN=CAPN1 PE=1 SV=1	sp|P07384|CAN1_HUMAN	ENST00000279247	82 kDa		Homo sapiens					neutrophil degranulation			neutrophil degranulation	neutrophil degranulation	neutrophil degranulation		focal adhesion	extracellular exosome	extracellular exosome	extracellular exosome					extracellular exosome, ficolin-1-rich granule lumen	0,028%	0	0,013%	0,0040%	0
137	TRUE	Empty	Isoform 2 of Clathrin heavy chain 1 OS=Homo sapiens OX=9606 GN=CLTC	sp|Q00610-2|CLH1_HUMAN (+2)	ENST00000269122	188 kDa		Homo sapiens								receptor internalization	receptor internalization	clathrin-dependent endocytosis, receptor internalization, retrograde transport, endosome to Golgi		focal adhesion	extracellular exosome, extracellular vesicle	extracellular exosome, extracellular vesicle	extracellular exosome, extracellular vesicle					clathrin coat of trans-Golgi network vesicle, clathrin-coated endocytic vesicle, clathrin-coated endocytic vesicle membrane, endolysosome membrane, endosome, extracellular exosome, extracellular vesicle, melanosome	0,034%	0	0,0082%	0	0
138	TRUE	Empty	Alpha-actinin-4 OS=Homo sapiens OX=9606 GN=ACTN4 PE=1 SV=2	sp|O43707|ACTN4_HUMAN	ENST00000252699	105 kDa	TRUE	Homo sapiens				platelet degranulation	platelet degranulation			platelet degranulation, vesicle transport along actin filament	platelet degranulation, vesicle transport along actin filament	platelet degranulation		focal adhesion	extracellular exosome	extracellular exosome, extracellular space	extracellular exosome	platelet alpha granule lumen	platelet alpha granule lumen	Z disc	platelet alpha granule lumen	extracellular exosome, platelet alpha granule lumen	0,022%	0	0,011%	0,012%	0
139	TRUE	Empty	Isoform 2 of F-actin-capping protein subunit beta OS=Homo sapiens OX=9606 GN=CAPZB	sp|P47756-2|CAPZB_HUMAN (+2)	ENST00000264202	31 kDa		Homo sapiens										ER to Golgi vesicle-mediated transport	blood coagulation		extracellular exosome	extracellular exosome	extracellular exosome			sarcomere		extracellular exosome	0,021%	0	0,018%	0	0
140	TRUE	Empty	Isoform 3 of Src substrate cortactin OS=Homo sapiens OX=9606 GN=CTTN	sp|Q14247-3|SRC8_HUMAN (+1)	ENST00000301843	57 kDa		Homo sapiens										receptor-mediated endocytosis		focal adhesion									0,0030%	0	0,0066%	0,040%	0
141	TRUE	Empty	Caveolae-associated protein 2 OS=Homo sapiens OX=9606 GN=CAVIN2 PE=1 SV=3	sp|O95810|CAVN2_HUMAN	ENST00000304141	47 kDa		Homo sapiens																					0,015%	0	0,011%	0,014%	0
142	TRUE	Empty	Apolipoprotein E OS=Homo sapiens OX=9606 GN=APOE PE=1 SV=1	sp|P02649|APOE_HUMAN	ENST00000252486	36 kDa		Homo sapiens	negative regulation of platelet activation	chylomicron remodeling, high-density lipoprotein particle remodeling, low-density lipoprotein particle remodeling, very-low-density lipoprotein particle remodeling						cholesterol efflux, lipid transport involved in lipid storage, long-chain fatty acid transport, maintenance of location in cell, phospholipid efflux, protein import, reverse cholesterol transport	cholesterol efflux, lipid transport involved in lipid storage, long-chain fatty acid transport, phospholipid efflux, protein import, reverse cholesterol transport	receptor-mediated endocytosis			extracellular exosome, extracellular vesicle	blood microparticle, chylomicron, discoidal high-density lipoprotein particle, extracellular exosome, extracellular matrix, extracellular space, extracellular vesicle, intermediate-density lipoprotein particle, low-density lipoprotein particle, very-low-density lipoprotein particle	extracellular exosome, extracellular vesicle					clathrin-coated endocytic vesicle membrane, early endosome, endocytic vesicle lumen, extracellular exosome, extracellular vesicle	0,016%	0	0,018%	0,0040%	0
143	TRUE	Empty	Ras-related protein Rab-27B OS=Homo sapiens OX=9606 GN=RAB27B PE=1 SV=4	sp|O00194|RB27B_HUMAN	ENST00000262094	25 kDa	TRUE	Homo sapiens				platelet degranulation	platelet degranulation			anterograde axonal protein transport, melanosome transport, multivesicular body sorting pathway, platelet degranulation, synaptic vesicle endocytosis	anterograde axonal protein transport, melanosome transport, multivesicular body sorting pathway, platelet degranulation, synaptic vesicle endocytosis	multivesicular body sorting pathway, platelet degranulation, synaptic vesicle endocytosis			extracellular exosome	extracellular exosome	extracellular exosome					anchored component of synaptic vesicle membrane, extracellular exosome, melanosome, multivesicular body membrane, platelet dense granule membrane, secretory granule, trans-Golgi network transport vesicle, zymogen granule membrane	0,019%	0	0,018%	0	0
144	TRUE	Empty	Vimentin OS=Homo sapiens OX=9606 GN=VIM PE=1 SV=4	sp|P08670|VIME_HUMAN	ENST00000224237	54 kDa		Homo sapiens												focal adhesion	extracellular exosome	extracellular exosome	extracellular exosome					extracellular exosome, phagocytic vesicle	0,016%	0	0,015%	0,0100%	0
145	TRUE	Empty	Isoform 8 of Dynamin-1-like protein OS=Homo sapiens OX=9606 GN=DNM1L	sp|O00429-8|DNM1L_HUMAN (+1)	ENST00000266481	82 kDa		Homo sapiens								synaptic vesicle endocytosis, synaptic vesicle recycling via endosome	synaptic vesicle endocytosis, synaptic vesicle recycling via endosome	synaptic vesicle endocytosis, synaptic vesicle recycling via endosome										synaptic vesicle membrane	0,021%	0	0,013%	0	0
146	TRUE	Empty	ADP-ribosylation factor 3 OS=Homo sapiens OX=9606 GN=ARF3 PE=1 SV=2	sp|P61204|ARF3_HUMAN (+1)	ENST00000256682	21 kDa	TRUE	Homo sapiens										Golgi to plasma membrane transport, retrograde vesicle-mediated transport, Golgi to ER			extracellular exosome	extracellular exosome	extracellular exosome					extracellular exosome	0,021%	0	0,016%	0	0
147	TRUE	Empty	Immunoglobulin kappa variable 3-20 OS=Homo sapiens OX=9606 GN=IGKV3-20 PE=1 SV=2	sp|P01619|KV320_HUMAN	ENST00000492167	13 kDa	TRUE	Homo sapiens								Fc-gamma receptor signaling pathway involved in phagocytosis	Fc-gamma receptor signaling pathway involved in phagocytosis	Fc-gamma receptor signaling pathway involved in phagocytosis, receptor-mediated endocytosis			extracellular exosome	blood microparticle, extracellular exosome, extracellular space, monomeric IgA immunoglobulin complex, pentameric IgM immunoglobulin complex, secretory IgA immunoglobulin complex	extracellular exosome					extracellular exosome	0,015%	0	0,015%	0,0080%	0
148	TRUE	Empty	Isoform 3 of Glutathione S-transferase omega-1 OS=Homo sapiens OX=9606 GN=GSTO1	sp|P78417-3|GSTO1_HUMAN (+2)	ENST00000369710	25 kDa		Homo sapiens													extracellular exosome	extracellular exosome	extracellular exosome					extracellular exosome	0,016%	0	0,016%	0	0
149	TRUE	Empty	Protein disulfide-isomerase A3 OS=Homo sapiens OX=9606 GN=PDIA3 PE=1 SV=4	sp|P30101|PDIA3_HUMAN	ENST00000300289	57 kDa		Homo sapiens												focal adhesion	extracellular exosome	extracellular exosome, extracellular space	extracellular exosome					extracellular exosome, melanosome, phagocytic vesicle, recycling endosome membrane	0,016%	0	0,015%	0,0080%	0
150	TRUE	Empty	Isoform 2 of Coronin-1C OS=Homo sapiens OX=9606 GN=CORO1C	sp|Q9ULV4-2|COR1C_HUMAN (+1)	ENST00000261401	54 kDa		Homo sapiens								phagocytosis	phagocytosis	phagocytosis		focal adhesion						sarcomere		endosome membrane	0,016%	0	0,0066%	0,014%	0
151	TRUE	Empty	Heparin cofactor 2 OS=Homo sapiens OX=9606 GN=SERPIND1 PE=1 SV=3	sp|P05546|HEP2_HUMAN	ENST00000215727	57 kDa	TRUE	Homo sapiens											blood coagulation		extracellular exosome	extracellular exosome, extracellular space	extracellular exosome					extracellular exosome	0,019%	0	0,018%	0	0
152	TRUE	Empty	WD repeat-containing protein 1 OS=Homo sapiens OX=9606 GN=WDR1 PE=1 SV=4	sp|O75083|WDR1_HUMAN	ENST00000382451	66 kDa		Homo sapiens				platelet degranulation	platelet degranulation			platelet degranulation	platelet degranulation	platelet degranulation			extracellular exosome	extracellular exosome	extracellular exosome					extracellular exosome	0,025%	0	0,0098%	0	0
153	TRUE	Empty	Ras suppressor protein 1 OS=Homo sapiens OX=9606 GN=RSU1 PE=1 SV=3	sp|Q15404|RSU1_HUMAN	ENST00000345264	32 kDa		Homo sapiens												focal adhesion	extracellular exosome	extracellular exosome	extracellular exosome					extracellular exosome	0,022%	0	0,0082%	0	0
154	TRUE	Empty	Isoform Delta13 of Platelet endothelial cell adhesion molecule OS=Homo sapiens OX=9606 GN=PECAM1	sp|P16284-3|PECA1_HUMAN (+1)	ENST00000563924	80 kDa		Homo sapiens				platelet degranulation	neutrophil degranulation, platelet degranulation		leukocyte cell-cell adhesion	neutrophil degranulation, phagocytosis, platelet degranulation	neutrophil degranulation, phagocytosis, platelet degranulation	neutrophil degranulation, phagocytosis, platelet degranulation	wound healing		extracellular exosome	extracellular exosome, extracellular space	extracellular exosome	platelet alpha granule membrane				extracellular exosome, platelet alpha granule membrane, secretory granule membrane	0,013%	0	0,013%	0,0080%	0
155	TRUE	Empty	Coactosin-like protein OS=Homo sapiens OX=9606 GN=COTL1 PE=1 SV=3	sp|Q14019|COTL1_HUMAN	ENST00000262428	16 kDa		Homo sapiens					neutrophil degranulation			neutrophil degranulation	neutrophil degranulation	neutrophil degranulation			extracellular exosome	extracellular exosome	extracellular exosome				secretory granule lumen	extracellular exosome, ficolin-1-rich granule lumen, secretory granule lumen	0,0090%	0	0,013%	0,012%	0
156	TRUE	Empty	Protein AMBP OS=Homo sapiens OX=9606 GN=AMBP PE=1 SV=1	sp|P02760|AMBP_HUMAN	ENST00000265132	39 kDa		Homo sapiens										receptor-mediated endocytosis			extracellular exosome	blood microparticle, extracellular exosome, extracellular space	extracellular exosome					extracellular exosome	0,0090%	0	0,013%	0,014%	0
157	TRUE	Empty	Keratin, type II cytoskeletal 1 OS=Homo sapiens OX=9606 GN=KRT1 PE=1 SV=6	sp|P04264|K2C1_HUMAN	ENST00000252244	66 kDa	TRUE	Homo sapiens	fibrinolysis				neutrophil degranulation	retina homeostasis		neutrophil degranulation	neutrophil degranulation	neutrophil degranulation			extracellular exosome	blood microparticle, extracellular exosome, extracellular space	extracellular exosome					extracellular exosome, ficolin-1-rich granule lumen	0,013%	0	0,0066%	0,016%	0
158	TRUE	Empty	Immunoglobulin J chain OS=Homo sapiens OX=9606 GN=JCHAIN PE=1 SV=4	sp|P01591|IGJ_HUMAN	ENST00000254801	18 kDa		Homo sapiens						retina homeostasis				receptor-mediated endocytosis			extracellular exosome	blood microparticle, extracellular exosome, extracellular space, monomeric IgA immunoglobulin complex, pentameric IgM immunoglobulin complex, secretory IgA immunoglobulin complex, secretory dimeric IgA immunoglobulin complex	extracellular exosome					extracellular exosome	0,010%	0	0,011%	0,0080%	0
159	TRUE	Empty	Plastin-2 OS=Homo sapiens OX=9606 GN=LCP1 PE=1 SV=6	sp|P13796|PLSL_HUMAN	ENST00000323076	70 kDa		Homo sapiens												focal adhesion	extracellular exosome	extracellular exosome, extracellular space	extracellular exosome					extracellular exosome	0,016%	0	0,011%	0,0040%	0
160	TRUE	Empty	Isoform 1 of Four and a half LIM domains protein 1 OS=Homo sapiens OX=9606 GN=FHL1	sp|Q13642-1|FHL1_HUMAN (+2)	ENST00000345434	32 kDa		Homo sapiens												focal adhesion									0,016%	0	0,011%	0,0080%	0
161	TRUE	Empty	EH domain-containing protein 3 OS=Homo sapiens OX=9606 GN=EHD3 PE=1 SV=2	sp|Q9NZN3|EHD3_HUMAN	ENST00000322054	61 kDa	TRUE	Homo sapiens								protein localization to plasma membrane		Golgi to lysosome transport, early endosome to Golgi transport, endocytic recycling	blood coagulation	focal adhesion								endocytic vesicle, recycling endosome membrane	0,013%	0	0,0066%	0,014%	0
162	TRUE	Empty	Isoform 2 of Inverted formin-2 OS=Homo sapiens OX=9606 GN=INF2	sp|Q27J81-2|INF2_HUMAN (+1)	ENST00000330634	135 kDa		Homo sapiens																					0,015%	0	0,0033%	0,018%	0
163	TRUE	Empty	Integrin beta-1 OS=Homo sapiens OX=9606 GN=ITGB1 PE=1 SV=2	sp|P05556|ITB1_HUMAN	ENST00000302278	88 kDa		Homo sapiens							cell-cell adhesion mediated by integrin, heterotypic cell-cell adhesion, leukocyte cell-cell adhesion, leukocyte tethering or rolling	phagocytosis, receptor internalization	phagocytosis, receptor internalization	phagocytosis, receptor internalization		focal adhesion	extracellular exosome	extracellular exosome	extracellular exosome					extracellular exosome, melanosome, recycling endosome	0,018%	0	0,015%	0	0
164	TRUE	Empty	Fibulin-1 OS=Homo sapiens OX=9606 GN=FBLN1 PE=1 SV=4	sp|P23142|FBLN1_HUMAN	ENST00000262722	77 kDa	TRUE	Homo sapiens											blood coagulation, fibrin clot formation		extracellular exosome	basement membrane, elastic fiber, extracellular exosome, extracellular matrix, extracellular space	extracellular exosome					extracellular exosome	0,024%	0	0,0066%	0	0
165	TRUE	Empty	Isoform 2 of Triosephosphate isomerase OS=Homo sapiens OX=9606 GN=TPI1	sp|P60174-1|TPIS_HUMAN (+1)	ENST00000229270	27 kDa		Homo sapiens													extracellular exosome	extracellular exosome, extracellular space	extracellular exosome					extracellular exosome	0,015%	0	0,020%	0	0
166	TRUE	Empty	ATP synthase subunit alpha, mitochondrial OS=Homo sapiens OX=9606 GN=ATP5F1A PE=1 SV=1	sp|P25705|ATPA_HUMAN	ENST00000282050	60 kDa		Homo sapiens								ATP synthesis coupled proton transport, mitochondrial ATP synthesis coupled proton transport	ATP synthesis coupled proton transport, mitochondrial ATP synthesis coupled proton transport				extracellular exosome	extracellular exosome	extracellular exosome					extracellular exosome	0,012%	0	0,0066%	0,012%	0
167	TRUE	Empty	Isoform 2 of Drebrin OS=Homo sapiens OX=9606 GN=DBN1	sp|Q16643-2|DREB_HUMAN (+1)	ENST00000292385	72 kDa		Homo sapiens								cytoplasmic sequestering of protein													0,0045%	0	0,0082%	0,026%	0
168	TRUE	Empty	Apolipoprotein C-I OS=Homo sapiens OX=9606 GN=APOC1 PE=1 SV=1	sp|P02654|APOC1_HUMAN (+1)	ENST00000588750	9 kDa		Homo sapiens		high-density lipoprotein particle remodeling, plasma lipoprotein particle remodeling						cholesterol efflux, phospholipid efflux	cholesterol efflux, phospholipid efflux					chylomicron, high-density lipoprotein particle, very-low-density lipoprotein particle							0,0090%	0	0,018%	0,0040%	0
169	TRUE	Empty	CD5 antigen-like OS=Homo sapiens OX=9606 GN=CD5L PE=1 SV=1	sp|O43866|CD5L_HUMAN	ENST00000368174	38 kDa		Homo sapiens														blood microparticle, extracellular space							0,015%	0	0,013%	0,0040%	0
170	TRUE	Empty	Platelet glycoprotein 4 OS=Homo sapiens OX=9606 GN=CD36 PE=1 SV=2	sp|P16671|CD36_HUMAN (+1)	ENST00000309881	53 kDa		Homo sapiens				platelet degranulation	neutrophil degranulation, platelet degranulation			apoptotic cell clearance, cholesterol import, interleukin-1 beta secretion, intestinal cholesterol absorption, lipoprotein transport, long-chain fatty acid import, neutrophil degranulation, phagocytosis, engulfment, phagocytosis, recognition, platelet degranulation, receptor internalization, triglyceride transport	apoptotic cell clearance, cholesterol import, interleukin-1 beta secretion, intestinal cholesterol absorption, lipoprotein transport, long-chain fatty acid import, neutrophil degranulation, phagocytosis, engulfment, phagocytosis, recognition, platelet degranulation, receptor internalization, triglyceride transport	apoptotic cell clearance, neutrophil degranulation, phagocytosis, engulfment, phagocytosis, recognition, platelet degranulation, receptor internalization, receptor-mediated endocytosis	blood coagulation			extracellular space		platelet alpha granule membrane				endocytic vesicle membrane, phagocytic vesicle, platelet alpha granule membrane, specific granule membrane	0,016%	0	0,016%	0	0
171	TRUE	Empty	Inter-alpha-trypsin inhibitor heavy chain H3 OS=Homo sapiens OX=9606 GN=ITIH3 PE=1 SV=1	tr|A0A087WW43|A0A087WW43_HUMAN		75 kDa		unknown																					0,019%	0	0,013%	0	0
172	TRUE	Empty	Isoform 2 of Myosin light chain kinase, smooth muscle OS=Homo sapiens OX=9606 GN=MYLK	sp|Q15746-2|MYLK_HUMAN (+2)	ENST00000346322	203 kDa		Homo sapiens																					0,010%	0	0,0033%	0,018%	0,0083%
173	TRUE	Empty	Histone H2A OS=Homo sapiens OX=9606 GN=hCG_2039566 PE=3 SV=1	tr|A0A0U1RR32|A0A0U1RR32_HUMAN (+1)		18 kDa	TRUE	unknown																					0,013%	0	0,0033%	0,0080%	0,012%
174	TRUE	Empty	Isoform 3 of Microtubule-associated protein RP/EB family member 2 OS=Homo sapiens OX=9606 GN=MAPRE2	sp|Q15555-3|MARE2_HUMAN (+2)	ENST00000300249	36 kDa	TRUE	Homo sapiens												focal adhesion									0,012%	0	0,0066%	0,0060%	0
175	TRUE	Empty	HLA class I histocompatibility antigen, B-45 alpha chain OS=Homo sapiens OX=9606 GN=HLA-B PE=1 SV=1	sp|P30483|1B45_HUMAN	ENST00000450871	40 kDa	TRUE	Homo sapiens																				ER to Golgi transport vesicle membrane, early endosome membrane, phagocytic vesicle membrane, recycling endosome membrane	0,0090%	0	0,015%	0,0040%	0
176	TRUE	Empty	14-3-3 protein gamma OS=Homo sapiens OX=9606 GN=YWHAG PE=1 SV=2	sp|P61981|1433G_HUMAN	ENST00000307630	28 kDa	TRUE	Homo sapiens												focal adhesion	extracellular exosome	extracellular exosome	extracellular exosome					extracellular exosome	0,012%	0	0,011%	0,0040%	0
177	TRUE	Empty	Complement component C9 OS=Homo sapiens OX=9606 GN=C9 PE=1 SV=2	sp|P02748|CO9_HUMAN	ENST00000263408	63 kDa		Homo sapiens													extracellular exosome	blood microparticle, extracellular exosome, extracellular space	extracellular exosome					extracellular exosome	0,016%	0	0,013%	0	0
178	TRUE	Empty	Histone H4 OS=Homo sapiens OX=9606 GN=HIST1H4A PE=1 SV=2	sp|P62805|H4_HUMAN	ENST00000244537	11 kDa		Homo sapiens													extracellular exosome	extracellular exosome	extracellular exosome					extracellular exosome	0,018%	0	0	0	0,025%
179	TRUE	Empty	Isoform 2 of Actin-related protein 2 OS=Homo sapiens OX=9606 GN=ACTR2	sp|P61160-2|ARP2_HUMAN (+1)	ENST00000260641	45 kDa		Homo sapiens					neutrophil degranulation			Fc-gamma receptor signaling pathway involved in phagocytosis, meiotic chromosome movement towards spindle pole, neutrophil degranulation	Fc-gamma receptor signaling pathway involved in phagocytosis, neutrophil degranulation	Fc-gamma receptor signaling pathway involved in phagocytosis, neutrophil degranulation		focal adhesion	extracellular exosome	extracellular exosome	extracellular exosome				azurophil granule lumen	azurophil granule lumen, extracellular exosome, ficolin-1-rich granule lumen	0,012%	0	0,015%	0	0
180	TRUE	Empty	Superoxide dismutase [Mn], mitochondrial OS=Homo sapiens OX=9606 GN=SOD2 PE=1 SV=3	sp|P04179|SODM_HUMAN	ENST00000337404	25 kDa		Homo sapiens													extracellular exosome	extracellular exosome	extracellular exosome					extracellular exosome	0,0090%	0	0,0098%	0,0080%	0,0083%
181	TRUE	Empty	Peptidyl-prolyl cis-trans isomerase A OS=Homo sapiens OX=9606 GN=PPIA PE=1 SV=2	sp|P62937|PPIA_HUMAN	ENST00000355968	18 kDa		Homo sapiens					neutrophil degranulation			neutrophil degranulation	neutrophil degranulation	neutrophil degranulation		focal adhesion	extracellular exosome	extracellular exosome, extracellular space	extracellular exosome				secretory granule lumen	extracellular exosome, ficolin-1-rich granule lumen, secretory granule lumen	0,015%	0	0,0098%	0,0040%	0
182	TRUE	Empty	Isoform 2 of Platelet glycoprotein Ib beta chain OS=Homo sapiens OX=9606 GN=GP1BB	sp|P13224-2|GP1BB_HUMAN (+1)	ENST00000366425	43 kDa		Homo sapiens			platelet activation								blood coagulation, intrinsic pathway, platelet activation										0,010%	0	0,0098%	0,0060%	0
183	TRUE	Empty	Isoform 2 of Band 3 anion transport protein OS=Homo sapiens OX=9606 GN=SLC4A1	sp|P02730-2|B3AT_HUMAN (+1)	ENST00000262418	94 kDa		Homo sapiens								protein localization to plasma membrane			blood coagulation		extracellular exosome	blood microparticle, extracellular exosome	extracellular exosome			Z disc		extracellular exosome	0,016%	0	0,0049%	0,0060%	0
184	TRUE	Empty	Vasodilator-stimulated phosphoprotein OS=Homo sapiens OX=9606 GN=VASP PE=1 SV=3	sp|P50552|VASP_HUMAN	ENST00000245932	40 kDa		Homo sapiens												focal adhesion	extracellular exosome	extracellular exosome	extracellular exosome					extracellular exosome	0,018%	0	0,0066%	0,0060%	0
185	TRUE	Empty	Bridging integrator 2 OS=Homo sapiens OX=9606 GN=BIN2 PE=1 SV=1	tr|A0A087X188|A0A087X188_HUMAN		65 kDa		unknown																					0,010%	0	0,0082%	0,014%	0
186	TRUE	Empty	Carbonic anhydrase 2 OS=Homo sapiens OX=9606 GN=CA2 PE=1 SV=2	sp|P00918|CAH2_HUMAN	ENST00000285379	29 kDa		Homo sapiens								carbon dioxide transport, secretion	carbon dioxide transport, secretion				extracellular exosome	extracellular exosome	extracellular exosome					extracellular exosome	0,015%	0	0,0098%	0,0060%	0
187	TRUE	Empty	Mesencephalic astrocyte-derived neurotrophic factor OS=Homo sapiens OX=9606 GN=MANF PE=1 SV=3	sp|P55145|MANF_HUMAN (+1)	ENST00000627526	21 kDa		Homo sapiens				platelet degranulation	platelet degranulation			platelet degranulation	platelet degranulation	platelet degranulation				extracellular space							0,010%	0	0,013%	0,0040%	0
188	TRUE	Empty	Immunoglobulin heavy constant alpha 2 (Fragment) OS=Homo sapiens OX=9606 GN=IGHA2 PE=1 SV=1	tr|A0A0G2JMB2|A0A0G2JMB2_HUMAN		37 kDa	TRUE	unknown																					0,018%	0	0,0082%	0	0,0083%
189	TRUE	Empty	Immunoglobulin heavy variable 3-9 OS=Homo sapiens OX=9606 GN=IGHV3-9 PE=1 SV=2	sp|P01782|HV309_HUMAN		13 kDa	TRUE	Homo sapiens								Fc-gamma receptor signaling pathway involved in phagocytosis, phagocytosis, engulfment, phagocytosis, recognition	Fc-gamma receptor signaling pathway involved in phagocytosis, phagocytosis, engulfment, phagocytosis, recognition	Fc-gamma receptor signaling pathway involved in phagocytosis, phagocytosis, engulfment, phagocytosis, recognition, receptor-mediated endocytosis			extracellular exosome	extracellular exosome, immunoglobulin complex, circulating	extracellular exosome					extracellular exosome	0,010%	0	0,013%	0	0
190	TRUE	Empty	Kallistatin OS=Homo sapiens OX=9606 GN=SERPINA4 PE=1 SV=3	sp|P29622|KAIN_HUMAN	ENST00000298841	49 kDa		Homo sapiens				platelet degranulation	platelet degranulation			platelet degranulation	platelet degranulation	platelet degranulation			extracellular exosome	extracellular exosome, extracellular space	extracellular exosome				platelet dense granule lumen	extracellular exosome, platelet dense granule lumen	0,019%	0	0,0082%	0	0
191	TRUE	Empty	Platelet glycoprotein V OS=Homo sapiens OX=9606 GN=GP5 PE=1 SV=1	sp|P40197|GPV_HUMAN	ENST00000401815	61 kDa		Homo sapiens			platelet activation								blood coagulation, intrinsic pathway, platelet activation		extracellular exosome	extracellular exosome	extracellular exosome					extracellular exosome	0,021%	0	0,0082%	0	0
192	TRUE	Empty	SH3 domain-binding glutamic acid-rich-like protein 3 OS=Homo sapiens OX=9606 GN=SH3BGRL3 PE=1 SV=1	sp|Q9H299|SH3L3_HUMAN (+1)	ENST00000270792	10 kDa		Homo sapiens													extracellular exosome	extracellular exosome	extracellular exosome					extracellular exosome	0,0060%	0	0,0049%	0,014%	0,017%
193	TRUE	Empty	Isoform 2 of Eukaryotic translation initiation factor 5A-1 OS=Homo sapiens OX=9606 GN=EIF5A	sp|P63241-2|IF5A1_HUMAN (+3)	ENST00000336452	20 kDa		Homo sapiens																					0,0060%	0	0,013%	0,0060%	0
194	TRUE	Empty	Synaptosomal-associated protein 23 OS=Homo sapiens OX=9606 GN=SNAP23 PE=1 SV=1	sp|O00161|SNP23_HUMAN	ENST00000249647	23 kDa		Homo sapiens					histamine secretion by mast cell, neutrophil degranulation, synaptic vesicle fusion to presynaptic active zone membrane, synaptic vesicle priming			histamine secretion by mast cell, neutrophil degranulation, synaptic vesicle fusion to presynaptic active zone membrane, synaptic vesicle priming	histamine secretion by mast cell, neutrophil degranulation, synaptic vesicle fusion to presynaptic active zone membrane, synaptic vesicle priming	exocytosis, histamine secretion by mast cell, neutrophil degranulation, post-Golgi vesicle-mediated transport, synaptic vesicle fusion to presynaptic active zone membrane, synaptic vesicle priming, vesicle targeting		focal adhesion	extracellular exosome	extracellular exosome	extracellular exosome					azurophil granule, extracellular exosome, phagocytic vesicle membrane, specific granule, specific granule membrane, tertiary granule membrane	0,0030%	0	0,0082%	0,020%	0
195	TRUE	Empty	Heat shock 70 kDa protein 1B OS=Homo sapiens OX=9606 GN=HSPA1B PE=1 SV=1	sp|P0DMV9|HS71B_HUMAN (+1)	ENST00000375650	70 kDa	TRUE	Homo sapiens					neutrophil degranulation			neutrophil degranulation	neutrophil degranulation	neutrophil degranulation		focal adhesion	extracellular exosome	blood microparticle, extracellular exosome	extracellular exosome					extracellular exosome, ficolin-1-rich granule lumen, vesicle	0,015%	0	0,0098%	0	0
196	TRUE	Empty	Isoform 2 of Reticulon-4 OS=Homo sapiens OX=9606 GN=RTN4	sp|Q9NQC3-2|RTN4_HUMAN	ENST00000317610	40 kDa		Homo sapiens																					0,015%	0	0,0098%	0	0
197	TRUE	Empty	Pleckstrin OS=Homo sapiens OX=9606 GN=PLEK PE=1 SV=3	sp|P08567|PLEK_HUMAN	ENST00000234313	40 kDa		Homo sapiens			platelet aggregation	platelet degranulation, protein secretion by platelet	platelet degranulation, protein secretion by platelet		platelet aggregation	platelet degranulation, protein secretion by platelet, vesicle docking involved in exocytosis	platelet degranulation, protein secretion by platelet, vesicle docking involved in exocytosis	platelet degranulation, protein secretion by platelet, vesicle docking involved in exocytosis	platelet aggregation										0,018%	0	0,0082%	0	0
198	TRUE	Empty	Complement component C7 OS=Homo sapiens OX=9606 GN=C7 PE=1 SV=2	sp|P10643|CO7_HUMAN	ENST00000313164	94 kDa		Homo sapiens													extracellular exosome	extracellular exosome	extracellular exosome					extracellular exosome	0,016%	0	0,011%	0	0
199	TRUE	Empty	Isoform 2-4 of Alpha-synuclein OS=Homo sapiens OX=9606 GN=SNCA	sp|P37840-2|SYUA_HUMAN (+2)	ENST00000336904	11 kDa		Homo sapiens					synaptic vesicle exocytosis			dopamine uptake involved in synaptic transmission, receptor internalization, synaptic vesicle endocytosis, synaptic vesicle exocytosis	dopamine uptake involved in synaptic transmission, receptor internalization, synaptic vesicle endocytosis, synaptic vesicle exocytosis	SNARE complex assembly, receptor internalization, synaptic vesicle endocytosis, synaptic vesicle exocytosis				extracellular space						synaptic vesicle membrane	0,0075%	0	0	0,026%	0
200	TRUE	Empty	Isoform 2 of Ras-related protein Rab-11B OS=Homo sapiens OX=9606 GN=RAB11B	sp|Q15907-2|RB11B_HUMAN (+1)	ENST00000328024	20 kDa		Homo sapiens					regulated exocytosis			constitutive secretory pathway, exocytosis, insulin secretion involved in cellular response to glucose stimulus, melanosome transport, regulated exocytosis	constitutive secretory pathway, exocytosis, insulin secretion involved in cellular response to glucose stimulus, melanosome transport, regulated exocytosis	constitutive secretory pathway, exocytosis, regulated exocytosis, retrograde transport, endosome to plasma membrane			extracellular exosome	extracellular exosome	extracellular exosome					anchored component of synaptic vesicle membrane, extracellular exosome, phagocytic vesicle, phagocytic vesicle membrane, recycling endosome, recycling endosome membrane, synaptic vesicle	0,010%	0	0,016%	0	0
201	TRUE	Empty	Ras-related protein Rab-1B OS=Homo sapiens OX=9606 GN=RAB1B PE=1 SV=1	sp|Q9H0U4|RAB1B_HUMAN	ENST00000311481	22 kDa	TRUE	Homo sapiens										COPII vesicle coating, ER to Golgi vesicle-mediated transport, retrograde vesicle-mediated transport, Golgi to ER			extracellular exosome	extracellular exosome	extracellular exosome					extracellular exosome, transport vesicle	0,010%	0	0,013%	0	0
202	TRUE	Empty	Isoform 2 of WD repeat-containing protein 44 OS=Homo sapiens OX=9606 GN=WDR44	sp|Q5JSH3-2|WDR44_HUMAN (+1)	ENST00000254029	100 kDa		Homo sapiens																				endosome membrane	0	0	0,0033%	0,028%	0
203	TRUE	Empty	Isoform 4 of Caldesmon OS=Homo sapiens OX=9606 GN=CALD1	sp|Q05682-4|CALD1_HUMAN (+1)	ENST00000361675	63 kDa	TRUE	Homo sapiens																					0	0	0	0,020%	0
204	TRUE	Empty	SPARC OS=Homo sapiens OX=9606 GN=SPARC PE=1 SV=1	sp|P09486|SPRC_HUMAN	ENST00000231061	35 kDa		Homo sapiens				platelet degranulation	platelet degranulation			platelet degranulation	platelet degranulation	platelet degranulation, receptor-mediated endocytosis	wound healing			basement membrane, extracellular space		platelet alpha granule lumen, platelet alpha granule membrane	platelet alpha granule lumen		platelet alpha granule lumen	endocytic vesicle lumen, platelet alpha granule, platelet alpha granule lumen, platelet alpha granule membrane	0,0045%	0	0,011%	0,014%	0
205	TRUE	Empty	Isoform 2 of Protein disulfide-isomerase A6 OS=Homo sapiens OX=9606 GN=PDIA6	sp|Q15084-2|PDIA6_HUMAN (+4)	ENST00000272227	54 kDa		Homo sapiens													extracellular exosome	extracellular exosome, extracellular space	extracellular exosome					extracellular exosome, melanosome	0,012%	0	0,0049%	0,0080%	0
206	TRUE	Empty	14-3-3 protein eta OS=Homo sapiens OX=9606 GN=YWHAH PE=1 SV=4	sp|Q04917|1433F_HUMAN	ENST00000248975	28 kDa	TRUE	Homo sapiens													extracellular exosome	extracellular exosome	extracellular exosome					extracellular exosome	0,013%	0	0,0098%	0	0
207	TRUE	Empty	Synaptotagmin-like protein 4 OS=Homo sapiens OX=9606 GN=SYTL4 PE=1 SV=2	sp|Q96C24|SYTL4_HUMAN	ENST00000263033	76 kDa		Homo sapiens				platelet degranulation	platelet degranulation			multivesicular body sorting pathway, platelet degranulation	multivesicular body sorting pathway, platelet degranulation	multivesicular body sorting pathway, platelet degranulation						platelet alpha granule membrane				endosome, exocytic vesicle, platelet alpha granule membrane, transport vesicle membrane	0,0030%	0	0	0,024%	0
208	TRUE	Empty	Thyroxine-binding globulin OS=Homo sapiens OX=9606 GN=SERPINA7 PE=1 SV=2	sp|P05543|THBG_HUMAN	ENST00000327674	46 kDa	TRUE	Homo sapiens								thyroid hormone transport	thyroid hormone transport				extracellular exosome	extracellular exosome, extracellular space	extracellular exosome					extracellular exosome	0,016%	0	0,0098%	0	0
209	TRUE	Empty	Neutrophil elastase OS=Homo sapiens OX=9606 GN=ELANE PE=1 SV=1	sp|P08246|ELNE_HUMAN	ENST00000263621	29 kDa		Homo sapiens					neutrophil degranulation			neutrophil degranulation, phagocytosis	neutrophil degranulation, phagocytosis	neutrophil degranulation, phagocytosis			extracellular exosome	extracellular exosome, extracellular space	extracellular exosome				azurophil granule lumen, specific granule lumen	azurophil granule lumen, extracellular exosome, secretory granule, specific granule lumen	0,015%	0	0,0066%	0	0
210	TRUE	Empty	Solute carrier family 2, facilitated glucose transporter member 3 OS=Homo sapiens OX=9606 GN=SLC2A3 PE=1 SV=1	sp|P11169|GTR3_HUMAN	ENST00000075120	54 kDa	TRUE	Homo sapiens					neutrophil degranulation			glucose transmembrane transport, neutrophil degranulation	glucose transmembrane transport, neutrophil degranulation	neutrophil degranulation			extracellular exosome	extracellular exosome	extracellular exosome					extracellular exosome, ficolin-1-rich granule membrane, secretory granule membrane, specific granule membrane, tertiary granule membrane	0,015%	0	0,0049%	0	0
211	TRUE	Empty	Isoform 2 of Hexokinase-1 OS=Homo sapiens OX=9606 GN=HK1	sp|P19367-2|HXK1_HUMAN (+3)	ENST00000298649	102 kDa		Homo sapiens								maintenance of protein location in mitochondrion													0,015%	0	0,0066%	0	0
212	TRUE	Empty	Transforming protein RhoA OS=Homo sapiens OX=9606 GN=RHOA PE=1 SV=1	sp|P61586|RHOA_HUMAN	ENST00000418115	22 kDa		Homo sapiens					neutrophil degranulation			neutrophil degranulation	neutrophil degranulation	neutrophil degranulation	wound healing, spreading of cells	focal adhesion	extracellular exosome	extracellular exosome	extracellular exosome					endosome, extracellular exosome, ficolin-1-rich granule membrane, secretory granule membrane	0,015%	0	0,011%	0	0
213	TRUE	Empty	Isoform SERCA3C of Sarcoplasmic/endoplasmic reticulum calcium ATPase 3 OS=Homo sapiens OX=9606 GN=ATP2A3	sp|Q93084-3|AT2A3_HUMAN (+2)	ENST00000309890	112 kDa	TRUE	Homo sapiens																					0,018%	0	0	0,0080%	0
214	TRUE	Empty	Isoform 2 of N-acetylmuramoyl-L-alanine amidase OS=Homo sapiens OX=9606 GN=PGLYRP2	sp|Q96PD5-2|PGRP2_HUMAN (+1)	ENST00000292609	68 kDa		Homo sapiens													extracellular exosome	extracellular exosome, extracellular space	extracellular exosome					extracellular exosome	0,018%	0	0,0082%	0	0
215	TRUE	Empty	F-actin-capping protein subunit alpha-1 OS=Homo sapiens OX=9606 GN=CAPZA1 PE=1 SV=3	sp|P52907|CAZA1_HUMAN	ENST00000263168	33 kDa	TRUE	Homo sapiens										ER to Golgi vesicle-mediated transport	blood coagulation		extracellular exosome	extracellular exosome	extracellular exosome					extracellular exosome	0,0090%	0	0,0082%	0,0060%	0
216	TRUE	Empty	Isoform 2 of Tubulin alpha-4A chain OS=Homo sapiens OX=9606 GN=TUBA4A	sp|P68366-2|TBA4A_HUMAN (+1)	ENST00000248437	48 kDa	TRUE	Homo sapiens				platelet degranulation	platelet degranulation			platelet degranulation	platelet degranulation	platelet degranulation			extracellular exosome	extracellular exosome	extracellular exosome					extracellular exosome	0,0045%	0	0,0066%	0,014%	0
217	TRUE	Empty	Hemoglobin subunit gamma-1 OS=Homo sapiens OX=9606 GN=HBG1 PE=1 SV=2	sp|P69891|HBG1_HUMAN	ENST00000330597	16 kDa	TRUE	Homo sapiens											blood coagulation										0,0045%	0	0,016%	0	0
218	TRUE	Empty	Isoform 2 of Tropomyosin beta chain OS=Homo sapiens OX=9606 GN=TPM2	sp|P07951-2|TPM2_HUMAN	ENST00000360958	33 kDa	TRUE	Homo sapiens																		muscle thin filament tropomyosin			0,0090%	0	0,0082%	0,0080%	0
219	TRUE	Empty	Isoform 3 of FYN-binding protein 1 OS=Homo sapiens OX=9606 GN=FYB1	sp|O15117-3|FYB1_HUMAN	ENST00000351578	92 kDa		Homo sapiens								protein localization to plasma membrane													0,0075%	0	0,0049%	0,014%	0
220	TRUE	Empty	Rho GTPase-activating protein 1 OS=Homo sapiens OX=9606 GN=ARHGAP1 PE=1 SV=1	sp|Q07960|RHG01_HUMAN	ENST00000311956	50 kDa		Homo sapiens													extracellular exosome	extracellular exosome	extracellular exosome					endosome membrane, extracellular exosome	0,0075%	0	0,0033%	0,0100%	0
221	TRUE	Empty	Cysteine and glycine-rich protein 1 OS=Homo sapiens OX=9606 GN=CSRP1 PE=1 SV=3	sp|P21291|CSRP1_HUMAN	ENST00000340006	21 kDa		Homo sapiens			platelet aggregation				platelet aggregation				platelet aggregation	focal adhesion	extracellular exosome	extracellular exosome	extracellular exosome			Z disc		extracellular exosome	0,0075%	0	0,0082%	0,012%	0
222	TRUE	Empty	Isoform 3 of Nucleoside diphosphate kinase B OS=Homo sapiens OX=9606 GN=NME2	sp|P22392-2|NDKB_HUMAN (+1)	ENST00000393190	30 kDa	TRUE	Homo sapiens					neutrophil degranulation			neutrophil degranulation	neutrophil degranulation	neutrophil degranulation			extracellular exosome	extracellular exosome	extracellular exosome				secretory granule lumen	extracellular exosome, ficolin-1-rich granule lumen, secretory granule lumen	0,0090%	0	0,0082%	0,0040%	0
223	TRUE	Empty	Immunoglobulin heavy variable 4-38-2 OS=Homo sapiens OX=9606 GN=IGHV4-38-2 PE=3 SV=1	sp|P0DP08|HVD82_HUMAN		13 kDa		Homo sapiens								phagocytosis, engulfment, phagocytosis, recognition	phagocytosis, engulfment, phagocytosis, recognition	phagocytosis, engulfment, phagocytosis, recognition				immunoglobulin complex, circulating							0,010%	0	0,0098%	0	0
224	TRUE	Empty	Isoform 2 of Glycogen phosphorylase, liver form OS=Homo sapiens OX=9606 GN=PYGL	sp|P06737-2|PYGL_HUMAN (+1)	ENST00000216392	93 kDa	TRUE	Homo sapiens					neutrophil degranulation			neutrophil degranulation	neutrophil degranulation	neutrophil degranulation			extracellular exosome	extracellular exosome	extracellular exosome				secretory granule lumen	extracellular exosome, ficolin-1-rich granule lumen, secretory granule lumen	0,012%	0	0,0082%	0	0
225	TRUE	Empty	Transketolase OS=Homo sapiens OX=9606 GN=TKT PE=1 SV=3	sp|P29401|TKT_HUMAN	ENST00000423516	68 kDa		Homo sapiens													extracellular exosome	extracellular exosome	extracellular exosome					extracellular exosome	0,013%	0	0,0098%	0	0
226	TRUE	Empty	Endonuclease domain-containing 1 protein OS=Homo sapiens OX=9606 GN=ENDOD1 PE=1 SV=2	sp|O94919|ENDD1_HUMAN	ENST00000278505	55 kDa		Homo sapiens				platelet degranulation	platelet degranulation			platelet degranulation	platelet degranulation	platelet degranulation			extracellular exosome	extracellular exosome	extracellular exosome					extracellular exosome	0,0045%	0	0,0066%	0,012%	0,0083%
227	TRUE	Empty	Apolipoprotein C-III OS=Homo sapiens OX=9606 GN=APOC3 PE=1 SV=1	sp|P02656|APOC3_HUMAN (+1)	ENST00000227667	11 kDa		Homo sapiens		chylomicron remodeling, high-density lipoprotein particle remodeling						cholesterol efflux, phospholipid efflux, reverse cholesterol transport	cholesterol efflux, phospholipid efflux, reverse cholesterol transport				extracellular exosome	chylomicron, extracellular exosome, extracellular space, intermediate-density lipoprotein particle, spherical high-density lipoprotein particle, very-low-density lipoprotein particle	extracellular exosome					early endosome, extracellular exosome	0,0060%	0	0,0066%	0,0060%	0
228	TRUE	Empty	Histone H1.2 OS=Homo sapiens OX=9606 GN=HIST1H1C PE=1 SV=2	sp|P16403|H12_HUMAN	ENST00000343677	21 kDa	TRUE	Homo sapiens																					0,010%	0	0	0,0060%	0,0083%
229	TRUE	Empty	Uncharacterized protein (Fragment) OS=Homo sapiens OX=9606 PE=1 SV=1	tr|F8W031|F8W031_HUMAN		29 kDa	TRUE	unknown																					0	0	0,0033%	0,020%	0,0083%
230	TRUE	Empty	Platelet glycoprotein IX OS=Homo sapiens OX=9606 GN=GP9 PE=1 SV=3	sp|P14770|GPIX_HUMAN	ENST00000307395	19 kDa		Homo sapiens			platelet activation								blood coagulation, intrinsic pathway, platelet activation										0,012%	0	0,0066%	0,0040%	0
231	TRUE	Empty	Leucine-rich alpha-2-glycoprotein OS=Homo sapiens OX=9606 GN=LRG1 PE=1 SV=2	sp|P02750|A2GL_HUMAN	ENST00000306390	38 kDa		Homo sapiens					neutrophil degranulation			neutrophil degranulation	neutrophil degranulation	neutrophil degranulation			extracellular exosome	extracellular exosome, extracellular space	extracellular exosome				specific granule lumen	extracellular exosome, ficolin-1-rich granule lumen, specific granule lumen, tertiary granule lumen	0,0075%	0	0,0098%	0	0
232	TRUE	Empty	Complement factor I OS=Homo sapiens OX=9606 GN=CFI PE=1 SV=2	sp|P05156|CFAI_HUMAN (+2)	ENST00000394634	66 kDa		Homo sapiens													extracellular exosome	extracellular exosome, extracellular space	extracellular exosome					extracellular exosome	0,012%	0	0,0098%	0	0
233	TRUE	Empty	Isoform Alpha-6X1A of Integrin alpha-6 OS=Homo sapiens OX=9606 GN=ITGA6	sp|P23229-2|ITA6_HUMAN (+6)	ENST00000264107	119 kDa		Homo sapiens												focal adhesion, hemidesmosome		basement membrane							0,012%	0	0,0098%	0	0
234	TRUE	Empty	Cell division control protein 42 homolog OS=Homo sapiens OX=9606 GN=CDC42 PE=1 SV=2	sp|P60953|CDC42_HUMAN	ENST00000315554	21 kDa	TRUE	Homo sapiens								Fc-gamma receptor signaling pathway involved in phagocytosis, organelle transport along microtubule, phagocytosis, engulfment	Fc-gamma receptor signaling pathway involved in phagocytosis, organelle transport along microtubule, phagocytosis, engulfment	Fc-gamma receptor signaling pathway involved in phagocytosis, phagocytosis, engulfment	blood coagulation	focal adhesion	extracellular exosome	extracellular exosome	extracellular exosome					extracellular exosome	0,013%	0	0,0098%	0	0
235	TRUE	Empty	Calpastatin OS=Homo sapiens OX=9606 GN=CAST PE=1 SV=1	tr|E7EVY3|E7EVY3_HUMAN (+1)		75 kDa		unknown																					0	0	0	0,028%	0
236	TRUE	Empty	Calmodulin-3 OS=Homo sapiens OX=9606 GN=CALM3 PE=1 SV=1	sp|P0DP25|CALM3_HUMAN (+3)	ENST00000291295	17 kDa		Homo sapiens								establishment of protein localization to mitochondrial membrane										sarcomere		synaptic vesicle membrane	0	0	0,0033%	0,012%	0,017%
237	TRUE	Empty	Immunoglobulin lambda variable 3-21 OS=Homo sapiens OX=9606 GN=IGLV3-21 PE=1 SV=2	sp|P80748|LV321_HUMAN	ENST00000390308	12 kDa		Homo sapiens								Fc-gamma receptor signaling pathway involved in phagocytosis	Fc-gamma receptor signaling pathway involved in phagocytosis	Fc-gamma receptor signaling pathway involved in phagocytosis, receptor-mediated endocytosis			extracellular exosome	blood microparticle, extracellular exosome, extracellular space	extracellular exosome					extracellular exosome	0,0045%	0	0,0049%	0,012%	0
238	TRUE	Empty	Neutrophil defensin 3 OS=Homo sapiens OX=9606 GN=DEFA3 PE=1 SV=1	sp|P59666|DEF3_HUMAN	ENST00000327857	10 kDa		Homo sapiens													extracellular exosome	extracellular exosome, extracellular space	extracellular exosome				azurophil granule lumen	azurophil granule lumen, extracellular exosome	0,012%	0	0	0	0
239	TRUE	Empty	Isoform 2 of Calnexin OS=Homo sapiens OX=9606 GN=CANX	sp|P27824-2|CALX_HUMAN (+1)	ENST00000247461	72 kDa		Homo sapiens								protein secretion, synaptic vesicle endocytosis	protein secretion, synaptic vesicle endocytosis	clathrin-dependent endocytosis, synaptic vesicle endocytosis			extracellular exosome	extracellular exosome	extracellular exosome					extracellular exosome, melanosome	0,0090%	0	0,0049%	0,0060%	0
240	TRUE	Empty	Isoform 2 of EGF-containing fibulin-like extracellular matrix protein 1 OS=Homo sapiens OX=9606 GN=EFEMP1	sp|Q12805-2|FBLN3_HUMAN (+2)	ENST00000355426	54 kDa		Homo sapiens													extracellular exosome	extracellular exosome, extracellular matrix, extracellular space	extracellular exosome					extracellular exosome	0,010%	0	0,0066%	0,0060%	0
241	TRUE	Empty	Protein/nucleic acid deglycase DJ-1 OS=Homo sapiens OX=9606 GN=PARK7 PE=1 SV=2	sp|Q99497|PARK7_HUMAN (+1)	ENST00000338639	20 kDa		Homo sapiens								dopamine uptake involved in synaptic transmission, insulin secretion	dopamine uptake involved in synaptic transmission, insulin secretion				extracellular exosome	extracellular exosome	extracellular exosome					extracellular exosome	0,010%	0	0,0049%	0,0060%	0
242	TRUE	Empty	Peptidyl-prolyl cis-trans isomerase B OS=Homo sapiens OX=9606 GN=PPIB PE=1 SV=2	sp|P23284|PPIB_HUMAN	ENST00000300026	24 kDa		Homo sapiens												focal adhesion	extracellular exosome	extracellular exosome	extracellular exosome					extracellular exosome, melanosome	0,010%	0	0,0049%	0	0
243	TRUE	Empty	Actin-related protein 2/3 complex subunit 3 OS=Homo sapiens OX=9606 GN=ARPC3 PE=1 SV=3	sp|O15145|ARPC3_HUMAN	ENST00000228825	21 kDa		Homo sapiens								Fc-gamma receptor signaling pathway involved in phagocytosis	Fc-gamma receptor signaling pathway involved in phagocytosis	Fc-gamma receptor signaling pathway involved in phagocytosis		focal adhesion	extracellular exosome	extracellular exosome	extracellular exosome					extracellular exosome	0,012%	0	0,0066%	0	0
244	TRUE	Empty	Serine/threonine-protein phosphatase PP1-beta catalytic subunit OS=Homo sapiens OX=9606 GN=PPP1CB PE=1 SV=3	sp|P62140|PP1B_HUMAN	ENST00000296122	37 kDa	TRUE	Homo sapiens												focal adhesion	extracellular exosome	extracellular exosome	extracellular exosome					extracellular exosome	0,013%	0	0,0082%	0	0
245	TRUE	Empty	Complement factor H-related protein 1 OS=Homo sapiens OX=9606 GN=CFHR1 PE=1 SV=2	sp|Q03591|FHR1_HUMAN	ENST00000320493	38 kDa	TRUE	Homo sapiens														blood microparticle, extracellular space							0,015%	0	0,0066%	0	0
246	TRUE	Empty	Uncharacterized protein OS=Homo sapiens OX=9606 PE=4 SV=1	tr|A0A1W2PNV4|A0A1W2PNV4_HUMAN		76 kDa		unknown																					0,012%	0	0,0098%	0	0
247	TRUE	Empty	Elongation factor 1-alpha 1 OS=Homo sapiens OX=9606 GN=EEF1A1 PE=1 SV=1	sp|P68104|EF1A1_HUMAN (+1)	ENST00000309268	50 kDa		Homo sapiens					neutrophil degranulation			neutrophil degranulation	neutrophil degranulation	neutrophil degranulation			extracellular exosome	extracellular exosome, extracellular space	extracellular exosome				secretory granule lumen	extracellular exosome, ficolin-1-rich granule lumen, secretory granule lumen	0,0090%	0	0,0049%	0,0040%	0
248	TRUE	Empty	Tubulin alpha-8 chain OS=Homo sapiens OX=9606 GN=TUBA8 PE=1 SV=1	sp|Q9NY65|TBA8_HUMAN	ENST00000316027	50 kDa	TRUE	Homo sapiens																					0,0060%	0	0,0066%	0,0100%	0
249	TRUE	Empty	PRA1 family protein 3 OS=Homo sapiens OX=9606 GN=ARL6IP5 PE=1 SV=1	sp|O75915|PRAF3_HUMAN	ENST00000273258	22 kDa		Homo sapiens								L-glutamate transport	L-glutamate transport												0,0060%	0	0,0066%	0,0080%	0
250	TRUE	Empty	Isoform Short of 14-3-3 protein beta/alpha OS=Homo sapiens OX=9606 GN=YWHAB	sp|P31946-2|1433B_HUMAN (+1)	ENST00000353703	28 kDa	TRUE	Homo sapiens								cytoplasmic sequestering of protein				focal adhesion	extracellular exosome	extracellular exosome	extracellular exosome					extracellular exosome, melanosome	0,012%	0	0,0049%	0,0040%	0
251	TRUE	Empty	Isoform 3 of Malate dehydrogenase, cytoplasmic OS=Homo sapiens OX=9606 GN=MDH1	sp|P40925-3|MDHC_HUMAN (+1)	ENST00000233114	39 kDa		Homo sapiens													extracellular exosome	extracellular exosome, extracellular space	extracellular exosome					extracellular exosome	0,0090%	0	0,0082%	0	0
252	TRUE	Empty	Malate dehydrogenase, mitochondrial OS=Homo sapiens OX=9606 GN=MDH2 PE=1 SV=3	sp|P40926|MDHM_HUMAN	ENST00000315758	36 kDa		Homo sapiens													extracellular exosome	extracellular exosome	extracellular exosome					extracellular exosome	0,010%	0	0,0082%	0	0
253	TRUE	Empty	Histone H3 OS=Homo sapiens OX=9606 GN=HIST2H3PS2 PE=1 SV=1	tr|Q5TEC6|Q5TEC6_HUMAN		15 kDa		unknown																					0,0045%	0	0	0	0
254	TRUE	Empty	Ras GTPase-activating-like protein IQGAP2 OS=Homo sapiens OX=9606 GN=IQGAP2 PE=1 SV=4	sp|Q13576|IQGA2_HUMAN	ENST00000274364	181 kDa		Homo sapiens					neutrophil degranulation			neutrophil degranulation	neutrophil degranulation	neutrophil degranulation			extracellular exosome	extracellular exosome	extracellular exosome					extracellular exosome, secretory granule membrane	0,012%	0	0	0,0060%	0
255	TRUE	Empty	Protein diaphanous homolog 1 OS=Homo sapiens OX=9606 GN=DIAPH1 PE=1 SV=2	tr|H9KV28|H9KV28_HUMAN		137 kDa		unknown																					0,015%	0	0,0033%	0	0
256	TRUE	Empty	Carboxypeptidase N subunit 2 OS=Homo sapiens OX=9606 GN=CPN2 PE=1 SV=3	sp|P22792|CPN2_HUMAN	ENST00000323830	61 kDa		Homo sapiens													extracellular exosome	blood microparticle, extracellular exosome, extracellular matrix, extracellular space	extracellular exosome					extracellular exosome	0,012%	0	0,0049%	0	0
257	TRUE	Empty	Leukocyte elastase inhibitor OS=Homo sapiens OX=9606 GN=SERPINB1 PE=1 SV=1	sp|P30740|ILEU_HUMAN	ENST00000380739	43 kDa		Homo sapiens					neutrophil degranulation			neutrophil degranulation	neutrophil degranulation	neutrophil degranulation			extracellular exosome	extracellular exosome, extracellular space	extracellular exosome				secretory granule lumen	extracellular exosome, secretory granule lumen	0,010%	0	0,0082%	0	0
258	TRUE	Empty	Phosphoglucomutase-1 OS=Homo sapiens OX=9606 GN=PGM1 PE=1 SV=3	sp|P36871|PGM1_HUMAN	ENST00000371083	61 kDa		Homo sapiens					neutrophil degranulation			neutrophil degranulation	neutrophil degranulation	neutrophil degranulation			extracellular exosome	extracellular exosome	extracellular exosome					extracellular exosome, ficolin-1-rich granule lumen, tertiary granule lumen	0,012%	0	0,0066%	0	0
259	TRUE	Empty	T-complex protein 1 subunit zeta OS=Homo sapiens OX=9606 GN=CCT6A PE=1 SV=3	sp|P40227|TCPZ_HUMAN	ENST00000275603	58 kDa		Homo sapiens													extracellular exosome	extracellular exosome	extracellular exosome					extracellular exosome	0,013%	0	0,0049%	0	0
260	TRUE	Empty	Isoform 2 of Glucose-6-phosphate isomerase OS=Homo sapiens OX=9606 GN=GPI	sp|P06744-2|G6PI_HUMAN (+1)	ENST00000356487	64 kDa		Homo sapiens					neutrophil degranulation			neutrophil degranulation	neutrophil degranulation	neutrophil degranulation			extracellular exosome	extracellular exosome	extracellular exosome				secretory granule lumen	extracellular exosome, ficolin-1-rich granule lumen, secretory granule lumen	0,015%	0	0,0049%	0	0
261	TRUE	Empty	Microtubule-associated protein RP/EB family member 1 OS=Homo sapiens OX=9606 GN=MAPRE1 PE=1 SV=3	sp|Q15691|MARE1_HUMAN	ENST00000375571	30 kDa	TRUE	Homo sapiens												focal adhesion									0,0045%	0	0	0,0100%	0,012%
262	TRUE	Empty	Ras-related protein Rab-7a OS=Homo sapiens OX=9606 GN=RAB7A PE=1 SV=1	sp|P51149|RAB7A_HUMAN	ENST00000265062	23 kDa		Homo sapiens					neutrophil degranulation			neutrophil degranulation, phagosome-lysosome fusion	neutrophil degranulation, phagosome-lysosome fusion	early endosome to late endosome transport, endocytosis, neutrophil degranulation, phagosome-lysosome fusion, retrograde transport, endosome to Golgi			extracellular exosome	extracellular exosome	extracellular exosome					extracellular exosome, late endosome, late endosome membrane, melanosome membrane, phagocytic vesicle, phagocytic vesicle membrane, secretory granule membrane	0,0060%	0	0,0082%	0,0060%	0
263	TRUE	Empty	Rho GDP-dissociation inhibitor 1 OS=Homo sapiens OX=9606 GN=ARHGDIA PE=1 SV=3	sp|P52565|GDIR1_HUMAN	ENST00000269321	23 kDa		Homo sapiens													extracellular exosome	extracellular exosome	extracellular exosome					extracellular exosome	0,0060%	0	0,0066%	0,0060%	0
264	TRUE	Empty	Isoform 2 of Tropomyosin alpha-4 chain OS=Homo sapiens OX=9606 GN=TPM4	sp|P67936-2|TPM4_HUMAN	ENST00000300933	33 kDa	TRUE	Homo sapiens												focal adhesion	extracellular exosome	extracellular exosome	extracellular exosome			muscle thin filament tropomyosin		extracellular exosome	0,0090%	0	0,0049%	0,0060%	0
265	TRUE	Empty	Tropomodulin-3 OS=Homo sapiens OX=9606 GN=TMOD3 PE=1 SV=1	sp|Q9NYL9|TMOD3_HUMAN	ENST00000308580	40 kDa		Homo sapiens																		striated muscle thin filament			0,0045%	0	0,0066%	0,0060%	0
266	TRUE	Empty	Isoform 2 of Glucosidase 2 subunit beta OS=Homo sapiens OX=9606 GN=PRKCSH	sp|P14314-2|GLU2B_HUMAN (+2)	ENST00000587327	59 kDa		Homo sapiens																					0,0060%	0	0,0098%	0	0
267	TRUE	Empty	Neutrophil gelatinase-associated lipocalin OS=Homo sapiens OX=9606 GN=LCN2 PE=1 SV=2	sp|P80188|NGAL_HUMAN (+1)	ENST00000277480	23 kDa		Homo sapiens					neutrophil degranulation			neutrophil degranulation, siderophore transport	neutrophil degranulation, siderophore transport	neutrophil degranulation			extracellular exosome	extracellular exosome, extracellular space	extracellular exosome				specific granule lumen	extracellular exosome, specific granule lumen	0,0045%	0	0,011%	0	0
268	TRUE	Empty	Complement C1s subcomponent OS=Homo sapiens OX=9606 GN=C1S PE=1 SV=1	sp|P09871|C1S_HUMAN	ENST00000328916	77 kDa		Homo sapiens														blood microparticle, extracellular space							0,010%	0	0,0049%	0	0
269	TRUE	Empty	Galectin-related protein OS=Homo sapiens OX=9606 GN=LGALSL PE=1 SV=2	sp|Q3ZCW2|LEGL_HUMAN	ENST00000238875	19 kDa		Homo sapiens																					0,0090%	0	0,0066%	0	0
270	TRUE	Empty	Isoform 2 of Insulin-like growth factor-binding protein complex acid labile subunit OS=Homo sapiens OX=9606 GN=IGFALS	sp|P35858-2|ALS_HUMAN (+1)	ENST00000215539	70 kDa		Homo sapiens													extracellular exosome	extracellular exosome, extracellular matrix, extracellular space, insulin-like growth factor ternary complex	extracellular exosome					extracellular exosome	0,015%	0	0	0	0
271	TRUE	Empty	Isoform 2 of Syntaxin-binding protein 2 OS=Homo sapiens OX=9606 GN=STXBP2	sp|Q15833-2|STXB2_HUMAN (+2)	ENST00000221283	66 kDa		Homo sapiens				platelet degranulation	neutrophil degranulation, platelet degranulation			neutrophil degranulation, platelet degranulation, vesicle docking involved in exocytosis	neutrophil degranulation, platelet degranulation, vesicle docking involved in exocytosis	neutrophil degranulation, platelet degranulation, vesicle docking involved in exocytosis			extracellular exosome	extracellular exosome	extracellular exosome					azurophil granule, extracellular exosome, phagocytic vesicle, specific granule, tertiary granule, zymogen granule membrane	0,018%	0	0	0	0
272	TRUE	Empty	Isoform 2 of Thioredoxin-dependent peroxide reductase, mitochondrial OS=Homo sapiens OX=9606 GN=PRDX3	sp|P30048-2|PRDX3_HUMAN (+1)	ENST00000298510	26 kDa		Homo sapiens																				early endosome	0,0030%	0	0,0066%	0	0
273	TRUE	Empty	LIM and SH3 domain protein 1 OS=Homo sapiens OX=9606 GN=LASP1 PE=1 SV=2	sp|Q14847|LASP1_HUMAN	ENST00000318008	30 kDa		Homo sapiens												focal adhesion									0,0045%	0	0,0033%	0,0100%	0
274	TRUE	Empty	Isoform 2 of Drebrin-like protein OS=Homo sapiens OX=9606 GN=DBNL	sp|Q9UJU6-2|DBNL_HUMAN (+2)	ENST00000440166	48 kDa		Homo sapiens					neutrophil degranulation			neutrophil degranulation	neutrophil degranulation	neutrophil degranulation, receptor-mediated endocytosis			extracellular exosome	extracellular exosome	extracellular exosome				secretory granule lumen	clathrin-coated vesicle membrane, early endosome, extracellular exosome, ficolin-1-rich granule lumen, secretory granule lumen, tertiary granule lumen	0,0030%	0	0,0049%	0,0100%	0
275	TRUE	Empty	Isoform 2 of Glutathione reductase, mitochondrial OS=Homo sapiens OX=9606 GN=GSR	sp|P00390-3|GSHR_HUMAN (+1)	ENST00000221130	53 kDa		Homo sapiens													extracellular exosome	extracellular exosome	extracellular exosome					extracellular exosome	0,0090%	0	0,0066%	0	0
276	TRUE	Empty	Alpha-1-acid glycoprotein 2 OS=Homo sapiens OX=9606 GN=ORM2 PE=1 SV=2	sp|P19652|A1AG2_HUMAN	ENST00000431067	24 kDa	TRUE	Homo sapiens				platelet degranulation	neutrophil degranulation, platelet degranulation			neutrophil degranulation, platelet degranulation	neutrophil degranulation, platelet degranulation	neutrophil degranulation, platelet degranulation			extracellular exosome	blood microparticle, extracellular exosome, extracellular space	extracellular exosome	platelet alpha granule lumen	platelet alpha granule lumen		azurophil granule lumen, platelet alpha granule lumen, specific granule lumen	azurophil granule lumen, extracellular exosome, platelet alpha granule lumen, specific granule lumen	0,0075%	0	0,0082%	0	0
277	TRUE	Empty	Immunoglobulin lambda variable 3-25 OS=Homo sapiens OX=9606 GN=IGLV3-25 PE=1 SV=2	sp|P01717|LV325_HUMAN	ENST00000390305	12 kDa	TRUE	Homo sapiens								Fc-gamma receptor signaling pathway involved in phagocytosis	Fc-gamma receptor signaling pathway involved in phagocytosis	Fc-gamma receptor signaling pathway involved in phagocytosis, receptor-mediated endocytosis				blood microparticle, extracellular space							0	0	0,0033%	0,0080%	0
278	TRUE	Empty	Keratin, type I cytoskeletal 10 OS=Homo sapiens OX=9606 GN=KRT10 PE=1 SV=6	sp|P13645|K1C10_HUMAN	ENST00000269576	59 kDa		Homo sapiens													extracellular exosome	extracellular exosome, extracellular space	extracellular exosome					extracellular exosome	0,012%	0	0,0033%	0	0
279	TRUE	Empty	Isoform G of Megakaryocyte and platelet inhibitory receptor G6b OS=Homo sapiens OX=9606 GN=MPIG6B	sp|O95866-7|G6B_HUMAN	ENST00000375804	24 kDa		Homo sapiens			platelet activation								platelet activation										0,0090%	0	0,0066%	0	0
280	TRUE	Empty	Guanine nucleotide-binding protein G(i) subunit alpha-2 OS=Homo sapiens OX=9606 GN=GNAI2 PE=1 SV=3	sp|P04899|GNAI2_HUMAN	ENST00000266027	40 kDa	TRUE	Homo sapiens													extracellular exosome, extracellular vesicle	extracellular exosome, extracellular vesicle	extracellular exosome, extracellular vesicle					extracellular exosome, extracellular vesicle	0,012%	0	0,0049%	0	0
281	TRUE	Empty	Vitamin K-dependent protein S OS=Homo sapiens OX=9606 GN=PROS1 PE=1 SV=1	sp|P07225|PROS_HUMAN	ENST00000348974	75 kDa		Homo sapiens	fibrinolysis			platelet degranulation	platelet degranulation			platelet degranulation	platelet degranulation	ER to Golgi vesicle-mediated transport, platelet degranulation	blood coagulation		extracellular exosome	blood microparticle, extracellular exosome, extracellular space	extracellular exosome	platelet alpha granule lumen	platelet alpha granule lumen		platelet alpha granule lumen	extracellular exosome, platelet alpha granule lumen	0,0060%	0	0,0066%	0	0
282	TRUE	Empty	T-complex protein 1 subunit alpha OS=Homo sapiens OX=9606 GN=TCP1 PE=1 SV=1	sp|P17987|TCPA_HUMAN	ENST00000321394	60 kDa		Homo sapiens													extracellular exosome	extracellular exosome	extracellular exosome					acrosomal vesicle, extracellular exosome	0,012%	0	0,0049%	0	0
283	TRUE	Empty	Phosphoglycerate mutase 1 OS=Homo sapiens OX=9606 GN=PGAM1 PE=1 SV=2	sp|P18669|PGAM1_HUMAN	ENST00000334828	29 kDa		Homo sapiens					neutrophil degranulation			neutrophil degranulation	neutrophil degranulation	neutrophil degranulation			extracellular exosome	extracellular exosome	extracellular exosome				secretory granule lumen	extracellular exosome, ficolin-1-rich granule lumen, secretory granule lumen	0,0090%	0	0,0066%	0	0
284	TRUE	Empty	Rab GDP dissociation inhibitor alpha OS=Homo sapiens OX=9606 GN=GDI1 PE=1 SV=2	sp|P31150|GDIA_HUMAN	ENST00000447750	51 kDa	TRUE	Homo sapiens										vesicle-mediated transport											0,0090%	0	0,0066%	0	0
285	TRUE	Empty	Pigment epithelium-derived factor OS=Homo sapiens OX=9606 GN=SERPINF1 PE=1 SV=4	sp|P36955|PEDF_HUMAN	ENST00000254722	46 kDa		Homo sapiens													extracellular exosome	basement membrane, extracellular exosome, extracellular space	extracellular exosome					extracellular exosome, melanosome	0,012%	0	0,0049%	0	0
286	TRUE	Empty	Isoform 2 of 6-phosphogluconate dehydrogenase, decarboxylating OS=Homo sapiens OX=9606 GN=PGD	sp|P52209-2|6PGD_HUMAN (+1)	ENST00000270776	52 kDa		Homo sapiens													extracellular exosome	extracellular exosome	extracellular exosome					extracellular exosome	0,0090%	0	0,0066%	0	0
287	TRUE	Empty	Selectin P (Granule membrane protein 140kDa, antigen CD62), isoform CRA_a OS=Homo sapiens OX=9606 GN=SELP PE=1 SV=1	tr|Q5R341|Q5R341_HUMAN		84 kDa		unknown																					0,010%	0	0,0066%	0	0
288	TRUE	Empty	Actin-related protein 2/3 complex subunit 5 OS=Homo sapiens OX=9606 GN=ARPC5 PE=1 SV=3	sp|O15511|ARPC5_HUMAN	ENST00000294742	16 kDa		Homo sapiens					neutrophil degranulation			Fc-gamma receptor signaling pathway involved in phagocytosis, neutrophil degranulation	Fc-gamma receptor signaling pathway involved in phagocytosis, neutrophil degranulation	Fc-gamma receptor signaling pathway involved in phagocytosis, neutrophil degranulation		focal adhesion	extracellular exosome	extracellular exosome	extracellular exosome				secretory granule lumen	endosome, extracellular exosome, ficolin-1-rich granule lumen, secretory granule lumen	0,0045%	0	0,0066%	0	0
289	TRUE	Empty	Ras-related protein Rab-10 OS=Homo sapiens OX=9606 GN=RAB10 PE=1 SV=1	sp|P61026|RAB10_HUMAN	ENST00000264710	23 kDa	TRUE	Homo sapiens					neutrophil degranulation			Golgi to plasma membrane protein transport, neutrophil degranulation, protein localization to plasma membrane, protein secretion, vesicle docking involved in exocytosis	Golgi to plasma membrane protein transport, neutrophil degranulation, protein secretion, vesicle docking involved in exocytosis	Golgi to plasma membrane protein transport, Golgi to plasma membrane transport, neutrophil degranulation, vesicle docking involved in exocytosis, vesicle-mediated transport		focal adhesion	extracellular exosome	extracellular exosome	extracellular exosome					endosome, extracellular exosome, insulin-responsive compartment, phagocytic vesicle membrane, recycling endosome, recycling endosome membrane, secretory granule membrane, synaptic vesicle	0,0045%	0	0,0066%	0	0
290	TRUE	Empty	Isoform 2 of Proto-oncogene tyrosine-protein kinase Src OS=Homo sapiens OX=9606 GN=SRC	sp|P12931-2|SRC_HUMAN (+1)	ENST00000358208	61 kDa	TRUE	Homo sapiens			platelet activation					Fc-gamma receptor signaling pathway involved in phagocytosis, transcytosis	Fc-gamma receptor signaling pathway involved in phagocytosis, transcytosis	Fc-gamma receptor signaling pathway involved in phagocytosis, transcytosis	platelet activation		extracellular exosome	extracellular exosome	extracellular exosome					extracellular exosome, late endosome	0,013%	0	0,0033%	0	0
291	TRUE	Empty	Dynein light chain 1, cytoplasmic OS=Homo sapiens OX=9606 GN=DYNLL1 PE=1 SV=1	sp|P63167|DYL1_HUMAN	ENST00000242577	10 kDa		Homo sapiens					neutrophil degranulation			intraciliary retrograde transport, intraciliary transport involved in cilium assembly, neutrophil degranulation	intraciliary retrograde transport, intraciliary transport involved in cilium assembly, neutrophil degranulation	ER to Golgi vesicle-mediated transport, neutrophil degranulation										ficolin-1-rich granule membrane, tertiary granule membrane	0,015%	0	0	0	0
292	TRUE	Empty	Hematopoietic lineage cell-specific protein OS=Homo sapiens OX=9606 GN=HCLS1 PE=1 SV=3	sp|P14317|HCLS1_HUMAN (+1)	ENST00000314583	54 kDa		Homo sapiens																					0	0	0	0,022%	0
293	TRUE	Empty	Myosin regulatory light polypeptide 9 OS=Homo sapiens OX=9606 GN=MYL9 PE=1 SV=4	sp|P24844|MYL9_HUMAN	ENST00000279022	20 kDa	TRUE	Homo sapiens			platelet aggregation				platelet aggregation				platelet aggregation							Z disc			0,0030%	0	0,0033%	0,0080%	0,0083%
294	TRUE	Empty	SH3 domain-binding glutamic acid-rich-like protein OS=Homo sapiens OX=9606 GN=SH3BGRL PE=1 SV=1	sp|O75368|SH3L1_HUMAN	ENST00000373212	13 kDa		Homo sapiens													extracellular exosome	extracellular exosome, extracellular space	extracellular exosome					extracellular exosome	0,0045%	0	0,0049%	0,0060%	0
295	TRUE	Empty	Thioredoxin domain-containing protein 5 OS=Homo sapiens OX=9606 GN=TXNDC5 PE=1 SV=2	sp|Q8NBS9|TXND5_HUMAN	ENST00000379757	48 kDa		Homo sapiens					neutrophil degranulation			apoptotic cell clearance, neutrophil degranulation	apoptotic cell clearance, neutrophil degranulation	apoptotic cell clearance, neutrophil degranulation			extracellular exosome	extracellular exosome	extracellular exosome				azurophil granule lumen	azurophil granule lumen, extracellular exosome	0,0060%	0	0,0066%	0,0040%	0
296	TRUE	Empty	Tubulin-specific chaperone A OS=Homo sapiens OX=9606 GN=TBCA PE=1 SV=3	sp|O75347|TBCA_HUMAN (+3)	ENST00000306388	13 kDa		Homo sapiens																					0,0045%	0	0,0033%	0,0060%	0
297	TRUE	Empty	Calponin OS=Homo sapiens OX=9606 GN=CNN2 PE=1 SV=1	tr|B4DUT8|B4DUT8_HUMAN		36 kDa		unknown																					0,0075%	0	0,0049%	0	0
298	TRUE	Empty	Trem-like transcript 1 protein OS=Homo sapiens OX=9606 GN=TREML1 PE=1 SV=2	sp|Q86YW5|TRML1_HUMAN	ENST00000373127	33 kDa		Homo sapiens			platelet activation								platelet activation					platelet alpha granule				platelet alpha granule	0,0060%	0	0,0066%	0	0
299	TRUE	Empty	Arachidonate 12-lipoxygenase, 12S-type OS=Homo sapiens OX=9606 GN=ALOX12 PE=1 SV=4	sp|P18054|LOX12_HUMAN	ENST00000251535	76 kDa		Homo sapiens	negative regulation of platelet aggregation												extracellular exosome	extracellular exosome	extracellular exosome					extracellular exosome	0,010%	0	0,0033%	0	0
300	TRUE	Empty	Lipopolysaccharide-responsive and beige-like anchor protein OS=Homo sapiens OX=9606 GN=LRBA PE=1 SV=1	tr|E9PEM5|E9PEM5_HUMAN		287 kDa		unknown																					0,0030%	0	0	0,012%	0
301	TRUE	Empty	Complement C1q subcomponent subunit B OS=Homo sapiens OX=9606 GN=C1QB PE=1 SV=3	sp|P02746|C1QB_HUMAN (+2)	ENST00000314933	27 kDa		Homo sapiens														blood microparticle, complement component C1 complex							0,0075%	0	0,0066%	0	0
302	TRUE	Empty	Pregnancy zone protein OS=Homo sapiens OX=9606 GN=PZP PE=1 SV=4	sp|P20742|PZP_HUMAN	ENST00000261336	164 kDa	TRUE	Homo sapiens													extracellular exosome	blood microparticle, extracellular exosome	extracellular exosome					extracellular exosome	0,0090%	0	0,0066%	0	0
303	TRUE	Empty	Phosphoglucomutase-2 OS=Homo sapiens OX=9606 GN=PGM2 PE=1 SV=4	sp|Q96G03|PGM2_HUMAN	ENST00000381967	68 kDa		Homo sapiens					neutrophil degranulation			neutrophil degranulation	neutrophil degranulation	neutrophil degranulation			extracellular exosome	extracellular exosome	extracellular exosome				secretory granule lumen	extracellular exosome, ficolin-1-rich granule lumen, secretory granule lumen	0,010%	0	0,0049%	0	0
304	TRUE	Empty	Chloride intracellular channel protein 4 OS=Homo sapiens OX=9606 GN=CLIC4 PE=1 SV=4	sp|Q9Y696|CLIC4_HUMAN	ENST00000374379	29 kDa	TRUE	Homo sapiens													extracellular exosome	extracellular exosome	extracellular exosome					cytoplasmic vesicle membrane, extracellular exosome	0,010%	0	0,0049%	0	0
305	TRUE	Empty	Apolipoprotein C-II isoform 1 OS=Homo sapiens OX=9606 GN=APOC4-APOC2 PE=1 SV=1	tr|A0A024R0T9|A0A024R0T9_HUMAN (+1)		11 kDa		unknown																					0,0090%	0	0,0033%	0	0
306	TRUE	Empty	Complement component C6 OS=Homo sapiens OX=9606 GN=C6 PE=1 SV=3	sp|P13671|CO6_HUMAN	ENST00000263413	105 kDa		Homo sapiens													extracellular exosome	extracellular exosome	extracellular exosome					extracellular exosome	0,010%	0	0,0049%	0	0
307	TRUE	Empty	Isocitrate dehydrogenase [NADP], mitochondrial OS=Homo sapiens OX=9606 GN=IDH2 PE=1 SV=2	sp|P48735|IDHP_HUMAN	ENST00000330062	51 kDa		Homo sapiens													extracellular exosome	extracellular exosome	extracellular exosome					extracellular exosome	0,012%	0	0,0033%	0	0
308	TRUE	Empty	Neutral alpha-glucosidase AB OS=Homo sapiens OX=9606 GN=GANAB PE=1 SV=3	sp|Q14697|GANAB_HUMAN	ENST00000346178	107 kDa		Homo sapiens													extracellular exosome	extracellular exosome	extracellular exosome					extracellular exosome, melanosome	0,010%	0	0,0033%	0	0
309	TRUE	Empty	Rho GTPase-activating protein 18 OS=Homo sapiens OX=9606 GN=ARHGAP18 PE=1 SV=3	sp|Q8N392|RHG18_HUMAN	ENST00000368149	75 kDa		Homo sapiens																					0,0030%	0	0	0,016%	0
310	TRUE	Empty	Complement C1r subcomponent OS=Homo sapiens OX=9606 GN=C1R PE=1 SV=2	sp|P00736|C1R_HUMAN (+1)	ENST00000542285	80 kDa		Homo sapiens													extracellular exosome	blood microparticle, extracellular exosome, extracellular space	extracellular exosome					extracellular exosome	0,013%	0	0	0	0
311	TRUE	Empty	Cytoplasmic protein NCK2 OS=Homo sapiens OX=9606 GN=NCK2 PE=1 SV=2	sp|O43639|NCK2_HUMAN	ENST00000233154	43 kDa		Homo sapiens																				vesicle membrane	0	0	0	0,020%	0
312	TRUE	Empty	Nucleosome assembly protein 1-like 1 OS=Homo sapiens OX=9606 GN=NAP1L1 PE=1 SV=1	tr|F5H4R6|F5H4R6_HUMAN		45 kDa	TRUE	unknown																					0,0030%	0	0	0,0100%	0
313	TRUE	Empty	Immunoglobulin lambda variable 1-47 OS=Homo sapiens OX=9606 GN=IGLV1-47 PE=1 SV=2	sp|P01700|LV147_HUMAN	ENST00000390294	12 kDa	TRUE	Homo sapiens								Fc-gamma receptor signaling pathway involved in phagocytosis	Fc-gamma receptor signaling pathway involved in phagocytosis	Fc-gamma receptor signaling pathway involved in phagocytosis, receptor-mediated endocytosis				blood microparticle, extracellular space							0,0045%	0	0,0033%	0,0040%	0
314	TRUE	Empty	Immunoglobulin kappa variable 1D-33 OS=Homo sapiens OX=9606 GN=IGKV1D-33 PE=1 SV=2	sp|P01593|KVD33_HUMAN	ENST00000390265	13 kDa	TRUE	Homo sapiens								Fc-gamma receptor signaling pathway involved in phagocytosis	Fc-gamma receptor signaling pathway involved in phagocytosis	Fc-gamma receptor signaling pathway involved in phagocytosis, receptor-mediated endocytosis			extracellular exosome	blood microparticle, extracellular exosome, extracellular space	extracellular exosome					extracellular exosome	0,0045%	0	0,0033%	0,0080%	0
315	TRUE	Empty	10 kDa heat shock protein, mitochondrial OS=Homo sapiens OX=9606 GN=HSPE1 PE=1 SV=2	sp|P61604|CH10_HUMAN	ENST00000233893	11 kDa		Homo sapiens													extracellular exosome	extracellular exosome	extracellular exosome					extracellular exosome	0,0045%	0	0,0033%	0,0060%	0
316	TRUE	Empty	F-actin-capping protein subunit alpha-2 OS=Homo sapiens OX=9606 GN=CAPZA2 PE=1 SV=3	sp|P47755|CAZA2_HUMAN	ENST00000361183	33 kDa	TRUE	Homo sapiens										ER to Golgi vesicle-mediated transport	blood coagulation		extracellular exosome	extracellular exosome	extracellular exosome					extracellular exosome	0,0045%	0	0,0082%	0	0
317	TRUE	Empty	Coronin-1A OS=Homo sapiens OX=9606 GN=CORO1A PE=1 SV=4	sp|P31146|COR1A_HUMAN	ENST00000219150	51 kDa	TRUE	Homo sapiens					natural killer cell degranulation			natural killer cell degranulation, phagolysosome assembly	natural killer cell degranulation, phagolysosome assembly	early endosome to recycling endosome transport, natural killer cell degranulation, phagolysosome assembly			extracellular exosome	extracellular exosome	extracellular exosome					early endosome, extracellular exosome, phagocytic vesicle, phagocytic vesicle membrane	0,0090%	0	0,0033%	0	0
318	TRUE	Empty	Calpain small subunit 1 OS=Homo sapiens OX=9606 GN=CAPNS1 PE=1 SV=1	sp|P04632|CPNS1_HUMAN (+2)	ENST00000246533	28 kDa		Homo sapiens													extracellular exosome	extracellular exosome	extracellular exosome					extracellular exosome	0,0045%	0	0,0049%	0	0
319	TRUE	Empty	Annexin A1 OS=Homo sapiens OX=9606 GN=ANXA1 PE=1 SV=2	sp|P04083|ANXA1_HUMAN	ENST00000257497	39 kDa		Homo sapiens								arachidonic acid secretion, insulin secretion, phagocytosis, prolactin secretion	arachidonic acid secretion, insulin secretion, phagocytosis, prolactin secretion	phagocytosis	myoblast migration involved in skeletal muscle regeneration	focal adhesion	extracellular exosome	extracellular exosome, extracellular space	extracellular exosome					cytoplasmic vesicle membrane, early endosome membrane, endosome, extracellular exosome, extrinsic component of endosome membrane	0,0075%	0	0	0	0
320	TRUE	Empty	Isoform 3 of Calumenin OS=Homo sapiens OX=9606 GN=CALU	sp|O43852-3|CALU_HUMAN (+1)	ENST00000249364	38 kDa		Homo sapiens																				melanosome	0	0	0,0033%	0,012%	0
321	TRUE	Empty	Stromal interaction molecule 1 OS=Homo sapiens OX=9606 GN=STIM1 PE=1 SV=3	sp|Q13586|STIM1_HUMAN	ENST00000300737	77 kDa		Homo sapiens																					0	0	0	0,0100%	0
322	TRUE	Empty	Immunoglobulin heavy variable 5-51 OS=Homo sapiens OX=9606 GN=IGHV5-51 PE=3 SV=1	sp|A0A0C4DH38|HV551_HUMAN	ENST00000390626	13 kDa		Homo sapiens								phagocytosis, engulfment, phagocytosis, recognition	phagocytosis, engulfment, phagocytosis, recognition	phagocytosis, engulfment, phagocytosis, recognition				immunoglobulin complex, circulating							0,0045%	0	0,0098%	0	0
323	TRUE	Empty	14-3-3 protein theta OS=Homo sapiens OX=9606 GN=YWHAQ PE=1 SV=1	sp|P27348|1433T_HUMAN	ENST00000238081	28 kDa	TRUE	Homo sapiens												focal adhesion	extracellular exosome	extracellular exosome	extracellular exosome					extracellular exosome	0,0090%	0	0,0049%	0	0
324	TRUE	Empty	Isoform 2 of T-complex protein 1 subunit gamma OS=Homo sapiens OX=9606 GN=CCT3	sp|P49368-2|TCPG_HUMAN (+1)	ENST00000295688	56 kDa		Homo sapiens													extracellular exosome	extracellular exosome	extracellular exosome					extracellular exosome	0,0090%	0	0,0049%	0	0
325	TRUE	Empty	Isoform 2 of T-complex protein 1 subunit theta OS=Homo sapiens OX=9606 GN=CCT8	sp|P50990-2|TCPQ_HUMAN (+1)	ENST00000286788	58 kDa		Homo sapiens					neutrophil degranulation			neutrophil degranulation	neutrophil degranulation	neutrophil degranulation			extracellular exosome	extracellular exosome	extracellular exosome				azurophil granule lumen	azurophil granule lumen, extracellular exosome, ficolin-1-rich granule lumen	0,0075%	0	0,0066%	0	0
326	TRUE	Empty	Lumican OS=Homo sapiens OX=9606 GN=LUM PE=1 SV=2	sp|P51884|LUM_HUMAN	ENST00000266718	38 kDa		Homo sapiens													extracellular exosome	extracellular exosome, extracellular matrix, extracellular space, fibrillar collagen trimer	extracellular exosome					extracellular exosome	0,0075%	0	0,0049%	0	0
327	TRUE	Empty	Peroxiredoxin-4 OS=Homo sapiens OX=9606 GN=PRDX4 PE=1 SV=1	sp|Q13162|PRDX4_HUMAN	ENST00000379341	31 kDa	TRUE	Homo sapiens					neutrophil degranulation			neutrophil degranulation	neutrophil degranulation	neutrophil degranulation			extracellular exosome	extracellular exosome	extracellular exosome				secretory granule lumen	extracellular exosome, ficolin-1-rich granule lumen, secretory granule lumen	0,0060%	0	0,0049%	0	0
328	TRUE	Empty	Isoform 2 of Septin-11 OS=Homo sapiens OX=9606 GN=SEPT11	sp|Q9NVA2-2|SEP11_HUMAN (+4)	ENST00000264893	51 kDa	TRUE	Homo sapiens																					0,0075%	0	0,0049%	0	0
329	TRUE	Empty	Isoform 2 of Immunoglobulin heavy constant delta OS=Homo sapiens OX=9606 GN=IGHD	sp|P01880-2|IGHD_HUMAN (+2)	ENST00000613640	47 kDa		Homo sapiens								phagocytosis, engulfment, phagocytosis, recognition	phagocytosis, engulfment, phagocytosis, recognition	phagocytosis, engulfment, phagocytosis, recognition			extracellular exosome	blood microparticle, extracellular exosome, immunoglobulin complex, circulating	extracellular exosome					extracellular exosome	0,0090%	0	0,0049%	0	0
330	TRUE	Empty	Hypoxia up-regulated protein 1 OS=Homo sapiens OX=9606 GN=HYOU1 PE=1 SV=1	sp|Q9Y4L1|HYOU1_HUMAN (+1)	ENST00000617285	111 kDa		Homo sapiens										ER to Golgi vesicle-mediated transport, receptor-mediated endocytosis		focal adhesion	extracellular exosome	extracellular exosome	extracellular exosome					endocytic vesicle lumen, extracellular exosome	0,0060%	0	0,0033%	0	0
331	TRUE	Empty	Apolipoprotein D OS=Homo sapiens OX=9606 GN=APOD PE=1 SV=1	sp|P05090|APOD_HUMAN (+1)	ENST00000343267	21 kDa		Homo sapiens											tissue regeneration		extracellular exosome	extracellular exosome, extracellular space	extracellular exosome					extracellular exosome	0,0045%	0	0,0066%	0	0
332	TRUE	Empty	Isoform 2 of Apolipoprotein L1 OS=Homo sapiens OX=9606 GN=APOL1	sp|O14791-2|APOL1_HUMAN (+2)	ENST00000319136	46 kDa		Homo sapiens								lipid transport	lipid transport	receptor-mediated endocytosis				blood microparticle, extracellular space, high-density lipoprotein particle, very-low-density lipoprotein particle							0,0090%	0	0,0049%	0	0
333	TRUE	Empty	Histone H2B type 1-K OS=Homo sapiens OX=9606 GN=HIST1H2BK PE=1 SV=3	sp|O60814|H2B1K_HUMAN (+10)	ENST00000356950	14 kDa	TRUE	Homo sapiens														extracellular space							0,0075%	0	0	0	0,017%
334	TRUE	Empty	Plasma kallikrein OS=Homo sapiens OX=9606 GN=KLKB1 PE=1 SV=1	sp|P03952|KLKB1_HUMAN (+1)	ENST00000264690	71 kDa		Homo sapiens	fibrinolysis, positive regulation of fibrinolysis										blood coagulation, intrinsic pathway		extracellular exosome	extracellular exosome, extracellular space	extracellular exosome					extracellular exosome	0,0090%	0	0,0033%	0	0
335	TRUE	Empty	Annexin A5 OS=Homo sapiens OX=9606 GN=ANXA5 PE=1 SV=2	sp|P08758|ANXA5_HUMAN	ENST00000296511	36 kDa		Homo sapiens	negative regulation of blood coagulation			platelet degranulation	platelet degranulation			platelet degranulation	platelet degranulation	platelet degranulation	blood coagulation	focal adhesion	extracellular exosome	endothelial microparticle, extracellular exosome	extracellular exosome					extracellular exosome	0,0090%	0	0,0049%	0	0
336	TRUE	Empty	CD9 antigen OS=Homo sapiens OX=9606 GN=CD9 PE=1 SV=4	sp|P21926|CD9_HUMAN (+2)	ENST00000009180	25 kDa		Homo sapiens	negative regulation of platelet aggregation		platelet activation	platelet degranulation	platelet degranulation			platelet degranulation, receptor internalization	platelet degranulation, receptor internalization	platelet degranulation, receptor internalization	myoblast fusion involved in skeletal muscle regeneration, platelet activation	focal adhesion	extracellular exosome	extracellular exosome, extracellular space	extracellular exosome	platelet alpha granule membrane				clathrin-coated endocytic vesicle membrane, endocytic vesicle membrane, extracellular exosome, platelet alpha granule membrane	0,0090%	0	0,0049%	0	0
337	TRUE	Empty	Phosphatidylinositol 5-phosphate 4-kinase type-2 alpha OS=Homo sapiens OX=9606 GN=PIP4K2A PE=1 SV=2	sp|P48426|PI42A_HUMAN (+1)	ENST00000376573	46 kDa		Homo sapiens																					0,0075%	0	0,0033%	0	0
338	TRUE	Empty	Alpha-1-antitrypsin OS=Homo sapiens OX=9606 GN=SERPINA1 PE=1 SV=1	tr|A0A024R6I7|A0A024R6I7_HUMAN		47 kDa	TRUE	unknown																					0,0060%	0	0,0082%	0	0
339	TRUE	Empty	Isoform 4 of Prostaglandin G/H synthase 1 OS=Homo sapiens OX=9606 GN=PTGS1	sp|P23219-4|PGH1_HUMAN (+3)	ENST00000223423	56 kDa		Homo sapiens													extracellular exosome	extracellular exosome	extracellular exosome					extracellular exosome	0,012%	0	0	0	0
340	TRUE	Empty	Transforming growth factor beta-1 OS=Homo sapiens OX=9606 GN=TGFB1 PE=1 SV=2	sp|P01137|TGFB1_HUMAN		44 kDa		Homo sapiens				platelet degranulation	platelet degranulation			platelet degranulation	platelet degranulation	platelet degranulation	connective tissue replacement involved in inflammatory response wound healing			blood microparticle, extracellular matrix, extracellular space		platelet alpha granule lumen	platelet alpha granule lumen		platelet alpha granule lumen	platelet alpha granule lumen	0,010%	0	0	0	0
341	TRUE	Empty	Uncharacterized protein KIAA1211 OS=Homo sapiens OX=9606 GN=KIAA1211 PE=1 SV=3	sp|Q6ZU35|K1211_HUMAN (+1)	ENST00000264229	137 kDa		Homo sapiens																					0	0	0	0,018%	0
342	TRUE	Empty	Heat shock protein HSP 90-beta OS=Homo sapiens OX=9606 GN=HSP90AB1 PE=1 SV=4	sp|P08238|HS90B_HUMAN	ENST00000353801	83 kDa	TRUE	Homo sapiens					neutrophil degranulation			Fc-gamma receptor signaling pathway involved in phagocytosis, neutrophil degranulation	Fc-gamma receptor signaling pathway involved in phagocytosis, neutrophil degranulation	Fc-gamma receptor signaling pathway involved in phagocytosis, neutrophil degranulation			extracellular exosome	extracellular exosome	extracellular exosome				secretory granule lumen	extracellular exosome, ficolin-1-rich granule lumen, melanosome, secretory granule lumen	0,0045%	0	0,0066%	0	0
343	TRUE	Empty	Isoform 2 of PDZ and LIM domain protein 7 OS=Homo sapiens OX=9606 GN=PDLIM7	sp|Q9NR12-2|PDLI7_HUMAN (+1)	ENST00000355572	47 kDa		Homo sapiens										receptor-mediated endocytosis		focal adhesion						Z disc			0,0060%	0	0	0	0
344	TRUE	Empty	Immunoglobulin lambda variable 3-10 OS=Homo sapiens OX=9606 GN=IGLV3-10 PE=3 SV=2	sp|A0A075B6K4|LV310_HUMAN	ENST00000390315	12 kDa	TRUE	Homo sapiens														extracellular space							0,0030%	0	0	0,0100%	0
345	TRUE	Empty	Immunoglobulin kappa variable 4-1 OS=Homo sapiens OX=9606 GN=IGKV4-1 PE=1 SV=1	sp|P06312|KV401_HUMAN	ENST00000390243	13 kDa		Homo sapiens								Fc-gamma receptor signaling pathway involved in phagocytosis	Fc-gamma receptor signaling pathway involved in phagocytosis	Fc-gamma receptor signaling pathway involved in phagocytosis, receptor-mediated endocytosis				blood microparticle, extracellular space							0,0060%	0	0,0049%	0	0
346	TRUE	Empty	Cytochrome b-c1 complex subunit 6, mitochondrial OS=Homo sapiens OX=9606 GN=UQCRH PE=1 SV=2	sp|P07919|QCR6_HUMAN	ENST00000311672	11 kDa		Homo sapiens																					0	0	0	0,0100%	0
347	TRUE	Empty	Isoform 2 of Mannan-binding lectin serine protease 1 OS=Homo sapiens OX=9606 GN=MASP1	sp|P48740-2|MASP1_HUMAN (+1)	ENST00000169293	82 kDa		Homo sapiens										receptor-mediated endocytosis				extracellular space							0,0045%	0	0,0066%	0	0
348	TRUE	Empty	Complement component C8 alpha chain OS=Homo sapiens OX=9606 GN=C8A PE=1 SV=2	sp|P07357|CO8A_HUMAN	ENST00000361249	65 kDa		Homo sapiens													extracellular exosome	blood microparticle, extracellular exosome, extracellular space	extracellular exosome					extracellular exosome	0,0075%	0	0,0033%	0	0
349	TRUE	Empty	Apolipoprotein M OS=Homo sapiens OX=9606 GN=APOM PE=1 SV=2	sp|O95445|APOM_HUMAN	ENST00000375916	21 kDa		Homo sapiens		high-density lipoprotein particle remodeling						cholesterol efflux, reverse cholesterol transport	cholesterol efflux, reverse cholesterol transport					discoidal high-density lipoprotein particle, low-density lipoprotein particle, spherical high-density lipoprotein particle, very-low-density lipoprotein particle							0,0045%	0	0,0033%	0	0
350	TRUE	Empty	Zinc-alpha-2-glycoprotein OS=Homo sapiens OX=9606 GN=AZGP1 PE=1 SV=2	sp|P25311|ZA2G_HUMAN	ENST00000292401	34 kDa		Homo sapiens						retina homeostasis							extracellular exosome	extracellular exosome, extracellular space	extracellular exosome					extracellular exosome	0,0045%	0	0,0033%	0	0
351	TRUE	Empty	Proteasome activator complex subunit 1 OS=Homo sapiens OX=9606 GN=PSME1 PE=1 SV=1	sp|Q06323|PSME1_HUMAN	ENST00000206451	29 kDa		Homo sapiens													extracellular exosome	extracellular exosome	extracellular exosome					extracellular exosome	0,0060%	0	0,0033%	0	0
352	TRUE	Empty	Isoform 3 of Protein unc-13 homolog D OS=Homo sapiens OX=9606 GN=UNC13D	sp|Q70J99-3|UN13D_HUMAN (+1)	ENST00000207549	129 kDa		Homo sapiens					natural killer cell degranulation, neutrophil degranulation			natural killer cell degranulation, neutrophil degranulation, phagocytosis	natural killer cell degranulation, neutrophil degranulation, phagocytosis	natural killer cell degranulation, neutrophil degranulation, phagocytosis									azurophil granule lumen	Weibel-Palade body, azurophil granule lumen, exocytic vesicle, late endosome, recycling endosome	0,0090%	0	0,0033%	0	0
353	TRUE	Empty	T-complex protein 1 subunit eta OS=Homo sapiens OX=9606 GN=CCT7 PE=1 SV=2	sp|Q99832|TCPH_HUMAN	ENST00000258091	59 kDa		Homo sapiens													extracellular exosome	extracellular exosome	extracellular exosome					extracellular exosome	0,0075%	0	0,0033%	0	0
354	TRUE	Empty	Heterogeneous nuclear ribonucleoprotein H OS=Homo sapiens OX=9606 GN=HNRNPH1 PE=1 SV=4	sp|P31943|HNRH1_HUMAN (+2)	ENST00000356731	49 kDa		Homo sapiens																					0	0	0	0,012%	0
355	TRUE	Empty	Isoform 2 of Heparanase OS=Homo sapiens OX=9606 GN=HPSE	sp|Q9Y251-2|HPSE_HUMAN (+1)	ENST00000311412	55 kDa		Homo sapiens					neutrophil degranulation			neutrophil degranulation	neutrophil degranulation	neutrophil degranulation	angiogenesis involved in wound healing, vascular wound healing			extracellular matrix					specific granule lumen	specific granule lumen	0,0090%	0	0	0	0
356	TRUE	Empty	Isoform Long of Proteasome subunit alpha type-1 OS=Homo sapiens OX=9606 GN=PSMA1	sp|P25786-2|PSA1_HUMAN (+1)	ENST00000396394	30 kDa		Homo sapiens													extracellular exosome	extracellular exosome	extracellular exosome					extracellular exosome	0,0075%	0	0	0	0
357	TRUE	Empty	Keratin, type I cytoskeletal 9 OS=Homo sapiens OX=9606 GN=KRT9 PE=1 SV=3	sp|P35527|K1C9_HUMAN	ENST00000246662	62 kDa		Homo sapiens													extracellular exosome	extracellular exosome, extracellular space	extracellular exosome					extracellular exosome	0,0075%	0	0	0	0
358	TRUE	Empty	Isoform 2 of NADH-cytochrome b5 reductase 3 OS=Homo sapiens OX=9606 GN=CYB5R3	sp|P00387-2|NB5R3_HUMAN (+2)	ENST00000352397	32 kDa		Homo sapiens					neutrophil degranulation			neutrophil degranulation	neutrophil degranulation	neutrophil degranulation									azurophil granule lumen	azurophil granule lumen	0,0090%	0	0	0	0
359	TRUE	Empty	Complement C1q subcomponent subunit C OS=Homo sapiens OX=9606 GN=C1QC PE=1 SV=3	sp|P02747|C1QC_HUMAN	ENST00000374637	26 kDa		Homo sapiens														blood microparticle, extracellular space							0,010%	0	0	0	0
360	TRUE	Empty	Isoform 2 of Elongation factor 1-gamma OS=Homo sapiens OX=9606 GN=EEF1G	sp|P26641-2|EF1G_HUMAN (+1)	ENST00000329251	56 kDa		Homo sapiens													extracellular exosome	extracellular exosome	extracellular exosome					extracellular exosome	0,010%	0	0	0	0
361	TRUE	Empty	Immunoglobulin heavy variable 1-46 OS=Homo sapiens OX=9606 GN=IGHV1-46 PE=1 SV=2	sp|P01743|HV146_HUMAN	ENST00000390622	13 kDa	TRUE	Homo sapiens								Fc-gamma receptor signaling pathway involved in phagocytosis, phagocytosis, engulfment, phagocytosis, recognition	Fc-gamma receptor signaling pathway involved in phagocytosis, phagocytosis, engulfment, phagocytosis, recognition	Fc-gamma receptor signaling pathway involved in phagocytosis, phagocytosis, engulfment, phagocytosis, recognition, receptor-mediated endocytosis				immunoglobulin complex, circulating							0,0045%	0	0	0	0
362	TRUE	Empty	Complement component C8 beta chain OS=Homo sapiens OX=9606 GN=C8B PE=1 SV=3	sp|P07358|CO8B_HUMAN	ENST00000371237	67 kDa		Homo sapiens													extracellular exosome, extracellular vesicle	extracellular exosome, extracellular vesicle	extracellular exosome, extracellular vesicle					extracellular exosome, extracellular vesicle	0,012%	0	0	0	0
363	TRUE	Empty	Protein S100-A4 OS=Homo sapiens OX=9606 GN=S100A4 PE=1 SV=1	sp|P26447|S10A4_HUMAN	ENST00000354332	12 kDa		Homo sapiens													extracellular exosome	extracellular exosome, extracellular space	extracellular exosome					extracellular exosome	0,0030%	0	0,0049%	0,0040%	0
364	TRUE	Empty	Polyubiquitin-B OS=Homo sapiens OX=9606 GN=UBB PE=1 SV=1	sp|P0CG47|UBB_HUMAN (+15)	ENST00000302182	26 kDa		Homo sapiens								mitochondrion transport along microtubule	mitochondrion transport along microtubule				extracellular exosome	extracellular exosome, extracellular space	extracellular exosome					endocytic vesicle membrane, endosome membrane, extracellular exosome, vesicle	0,0030%	0	0	0,0040%	0
365	TRUE	Empty	Actin-related protein 2/3 complex subunit 4 OS=Homo sapiens OX=9606 GN=ARPC4 PE=4 SV=1	tr|F8WDD7|F8WDD7_HUMAN		13 kDa		unknown																					0,0045%	0	0,0049%	0	0
366	TRUE	Empty	Histone H1.5 OS=Homo sapiens OX=9606 GN=HIST1H1B PE=1 SV=3	sp|P16401|H15_HUMAN	ENST00000331442	23 kDa		Homo sapiens																					0,0045%	0	0,0049%	0	0
367	TRUE	Empty	Isoform 2 of Sarcoplasmic/endoplasmic reticulum calcium ATPase 2 OS=Homo sapiens OX=9606 GN=ATP2A2	sp|P16615-2|AT2A2_HUMAN (+3)	ENST00000308664	110 kDa	TRUE	Homo sapiens																				vesicle membrane	0,0045%	0	0	0,0060%	0
368	TRUE	Empty	Costars family protein ABRACL OS=Homo sapiens OX=9606 GN=ABRACL PE=1 SV=1	sp|Q9P1F3|ABRAL_HUMAN	ENST00000367660	9 kDa		Homo sapiens																					0	0	0,0049%	0	0
369	TRUE	Empty	Immunoglobulin kappa variable 3-15 OS=Homo sapiens OX=9606 GN=IGKV3-15 PE=1 SV=2	sp|P01624|KV315_HUMAN	ENST00000390252	12 kDa	TRUE	Homo sapiens								Fc-gamma receptor signaling pathway involved in phagocytosis	Fc-gamma receptor signaling pathway involved in phagocytosis	Fc-gamma receptor signaling pathway involved in phagocytosis, receptor-mediated endocytosis				blood microparticle, extracellular space							0,0045%	0	0,0049%	0	0
370	TRUE	Empty	Immunoglobulin kappa variable 2-28 OS=Homo sapiens OX=9606 GN=IGKV2-28 PE=3 SV=1	sp|A0A075B6P5|KV228_HUMAN	ENST00000482769	13 kDa		Homo sapiens								Fc-gamma receptor signaling pathway involved in phagocytosis	Fc-gamma receptor signaling pathway involved in phagocytosis	Fc-gamma receptor signaling pathway involved in phagocytosis, receptor-mediated endocytosis				extracellular space							0	0	0,0049%	0,0040%	0
371	TRUE	Empty	60 kDa heat shock protein, mitochondrial OS=Homo sapiens OX=9606 GN=HSPD1 PE=1 SV=2	sp|P10809|CH60_HUMAN	ENST00000345042	61 kDa		Homo sapiens								protein import into mitochondrial intermembrane space	protein import into mitochondrial intermembrane space				extracellular exosome	extracellular exosome, extracellular space	extracellular exosome					coated vesicle, early endosome, extracellular exosome, secretory granule	0,0045%	0	0	0	0
372	TRUE	Empty	Isoform 6 of Kalirin OS=Homo sapiens OX=9606 GN=KALRN	sp|O60229-6|KALRN_HUMAN	ENST00000240874	141 kDa		Homo sapiens								lactation	lactation	vesicle-mediated transport			extracellular exosome	extracellular exosome	extracellular exosome					extracellular exosome	0	0	0	0,0100%	0
373	TRUE	Empty	Crk-like protein OS=Homo sapiens OX=9606 GN=CRKL PE=1 SV=1	sp|P46109|CRKL_HUMAN	ENST00000354336	34 kDa		Homo sapiens																					0	0	0	0,0080%	0
374	TRUE	Empty	Neurogranin OS=Homo sapiens OX=9606 GN=NRGN PE=1 SV=1	sp|Q92686|NEUG_HUMAN	ENST00000284292	8 kDa		Homo sapiens																				trans-Golgi network transport vesicle membrane	0	0	0	0,0100%	0
375	TRUE	Empty	Immunoglobulin heavy variable 1-18 OS=Homo sapiens OX=9606 GN=IGHV1-18 PE=3 SV=1	sp|A0A0C4DH31|HV118_HUMAN	ENST00000390605	13 kDa	TRUE	Homo sapiens								phagocytosis, engulfment, phagocytosis, recognition	phagocytosis, engulfment, phagocytosis, recognition	phagocytosis, engulfment, phagocytosis, recognition				immunoglobulin complex, circulating							0,0075%	0	0	0	0
376	TRUE	Empty	Tubulin beta-4B chain OS=Homo sapiens OX=9606 GN=TUBB4B PE=1 SV=1	sp|P68371|TBB4B_HUMAN	ENST00000340384	50 kDa	TRUE	Homo sapiens					neutrophil degranulation			neutrophil degranulation	neutrophil degranulation	neutrophil degranulation			extracellular exosome	extracellular exosome	extracellular exosome				azurophil granule lumen	azurophil granule lumen, extracellular exosome	0,0030%	0	0	0,0060%	0
377	TRUE	Empty	Glia maturation factor gamma OS=Homo sapiens OX=9606 GN=GMFG PE=1 SV=1	sp|O60234|GMFG_HUMAN	ENST00000597595	17 kDa		Homo sapiens					neutrophil degranulation			neutrophil degranulation	neutrophil degranulation	neutrophil degranulation									secretory granule lumen	ficolin-1-rich granule lumen, secretory granule lumen	0,0060%	0	0,0049%	0	0
378	TRUE	Empty	Delta-aminolevulinic acid dehydratase OS=Homo sapiens OX=9606 GN=ALAD PE=1 SV=1	sp|P13716|HEM2_HUMAN	ENST00000409155	36 kDa		Homo sapiens					neutrophil degranulation			neutrophil degranulation	neutrophil degranulation	neutrophil degranulation			extracellular exosome	extracellular exosome	extracellular exosome				secretory granule lumen	extracellular exosome, ficolin-1-rich granule lumen, secretory granule lumen	0,0060%	0	0,0049%	0	0
379	TRUE	Empty	Amyloid-beta A4 protein (Fragment) OS=Homo sapiens OX=9606 GN=APP PE=1 SV=1	tr|H7C0V9|H7C0V9_HUMAN		55 kDa		unknown																					0,0045%	0	0,0049%	0	0
380	TRUE	Empty	Isoform 2 of Stress-induced-phosphoprotein 1 OS=Homo sapiens OX=9606 GN=STIP1	sp|P31948-2|STIP1_HUMAN (+1)	ENST00000305218	68 kDa		Homo sapiens																					0,0060%	0	0,0033%	0	0
381	TRUE	Empty	Immunoglobulin kappa variable 1-12 OS=Homo sapiens OX=9606 GN=IGKV1-12 PE=3 SV=1	sp|A0A0C4DH73|KV112_HUMAN (+1)	ENST00000480492	13 kDa	TRUE	Homo sapiens								Fc-gamma receptor signaling pathway involved in phagocytosis	Fc-gamma receptor signaling pathway involved in phagocytosis	Fc-gamma receptor signaling pathway involved in phagocytosis, receptor-mediated endocytosis				extracellular space							0,0060%	0	0,0049%	0	0
382	TRUE	Empty	Hypoxanthine-guanine phosphoribosyltransferase OS=Homo sapiens OX=9606 GN=HPRT1 PE=1 SV=2	sp|P00492|HPRT_HUMAN	ENST00000298556	25 kDa		Homo sapiens													extracellular exosome	extracellular exosome	extracellular exosome					extracellular exosome	0,0075%	0	0,0033%	0	0
383	TRUE	Empty	Coagulation factor XII OS=Homo sapiens OX=9606 GN=F12 PE=1 SV=3	sp|P00748|FA12_HUMAN	ENST00000253496	68 kDa		Homo sapiens	fibrinolysis, positive regulation of fibrinolysis										blood coagulation, intrinsic pathway		extracellular exosome	extracellular exosome, extracellular space	extracellular exosome					extracellular exosome	0,0030%	0	0,0082%	0	0
384	TRUE	Empty	Ribonuclease inhibitor OS=Homo sapiens OX=9606 GN=RNH1 PE=1 SV=2	sp|P13489|RINI_HUMAN	ENST00000354420	50 kDa		Homo sapiens													extracellular exosome	angiogenin-PRI complex, extracellular exosome	extracellular exosome					extracellular exosome	0,0030%	0	0,0066%	0	0
385	TRUE	Empty	Isoform Ex1A-2-3 of AMP deaminase 2 OS=Homo sapiens OX=9606 GN=AMPD2	sp|Q01433-2|AMPD2_HUMAN (+2)	ENST00000256578	92 kDa		Homo sapiens																					0,0030%	0	0	0,0100%	0
386	TRUE	Empty	Isoform 2 of Vesicle-associated membrane protein-associated protein A OS=Homo sapiens OX=9606 GN=VAPA	sp|Q9P0L0-2|VAPA_HUMAN (+1)	ENST00000340541	33 kDa		Homo sapiens					neutrophil degranulation			neutrophil degranulation	neutrophil degranulation	COPII-coated vesicle budding, ER to Golgi vesicle-mediated transport, neutrophil degranulation										azurophil granule membrane, vesicle	0,0075%	0	0,0033%	0	0
387	TRUE	Empty	Peroxiredoxin-1 OS=Homo sapiens OX=9606 GN=PRDX1 PE=1 SV=1	sp|Q06830|PRDX1_HUMAN	ENST00000262746	22 kDa	TRUE	Homo sapiens						retina homeostasis							extracellular exosome	extracellular exosome, extracellular space	extracellular exosome					extracellular exosome, melanosome	0,0030%	0	0,0049%	0	0
388	TRUE	Empty	Integrin alpha-2 OS=Homo sapiens OX=9606 GN=ITGA2 PE=1 SV=1	sp|P17301|ITA2_HUMAN	ENST00000296585	129 kDa		Homo sapiens											blood coagulation	focal adhesion									0,0045%	0	0,0033%	0	0
389	TRUE	Empty	Isoform 2 of UDP-glucose:glycoprotein glucosyltransferase 1 OS=Homo sapiens OX=9606 GN=UGGT1	sp|Q9NYU2-2|UGGG1_HUMAN (+1)	ENST00000259253	175 kDa		Homo sapiens													extracellular exosome	extracellular exosome	extracellular exosome					extracellular exosome	0,0075%	0	0	0	0
390	TRUE	Empty	Isoform 2 of AP-2 complex subunit beta OS=Homo sapiens OX=9606 GN=AP2B1	sp|P63010-2|AP2B1_HUMAN (+2)	ENST00000610402	106 kDa	TRUE	Homo sapiens								postsynaptic neurotransmitter receptor internalization, synaptic vesicle endocytosis	postsynaptic neurotransmitter receptor internalization, synaptic vesicle endocytosis	postsynaptic neurotransmitter receptor internalization, synaptic vesicle endocytosis										AP-2 adaptor complex, clathrin-coated endocytic vesicle, clathrin-coated endocytic vesicle membrane, endocytic vesicle membrane, endolysosome membrane	0,0060%	0	0	0	0
391	TRUE	Empty	Corticosteroid-binding globulin OS=Homo sapiens OX=9606 GN=SERPINA6 PE=1 SV=1	sp|P08185|CBG_HUMAN	ENST00000341584	45 kDa		Homo sapiens													extracellular exosome	extracellular exosome, extracellular space	extracellular exosome					extracellular exosome	0,0090%	0	0	0	0
392	TRUE	Empty	Glycogen phosphorylase, brain form OS=Homo sapiens OX=9606 GN=PYGB PE=1 SV=5	sp|P11216|PYGB_HUMAN	ENST00000216962	97 kDa	TRUE	Homo sapiens					neutrophil degranulation			neutrophil degranulation	neutrophil degranulation	neutrophil degranulation			extracellular exosome	extracellular exosome	extracellular exosome				azurophil granule lumen	azurophil granule lumen, extracellular exosome	0,0075%	0	0	0	0
393	TRUE	Empty	Isoform 2 of Thromboxane-A synthase OS=Homo sapiens OX=9606 GN=TBXAS1	sp|P24557-2|THAS_HUMAN (+4)	ENST00000336425	53 kDa		Homo sapiens																					0,0075%	0	0	0	0
394	TRUE	Empty	Isoform Cytoplasmic+peroxisomal of Peroxiredoxin-5, mitochondrial OS=Homo sapiens OX=9606 GN=PRDX5	sp|P30044-2|PRDX5_HUMAN (+1)	ENST00000265462	17 kDa		Homo sapiens													extracellular exosome	extracellular exosome, extracellular space	extracellular exosome					cytoplasmic vesicle, extracellular exosome	0,0090%	0	0	0	0
395	TRUE	Empty	Serine/threonine-protein phosphatase 2A 65 kDa regulatory subunit A alpha isoform OS=Homo sapiens OX=9606 GN=PPP2R1A PE=1 SV=4	sp|P30153|2AAA_HUMAN (+1)	ENST00000322088	65 kDa		Homo sapiens													extracellular exosome	extracellular exosome	extracellular exosome					extracellular exosome	0,0090%	0	0	0	0
396	TRUE	Empty	Isoform 2 of Extended synaptotagmin-1 OS=Homo sapiens OX=9606 GN=ESYT1	sp|Q9BSJ8-2|ESYT1_HUMAN (+1)	ENST00000267113	124 kDa		Homo sapiens								lipid transport	lipid transport												0,0075%	0	0	0	0
397	TRUE	Empty	Isoform Long of Glucose-6-phosphate 1-dehydrogenase OS=Homo sapiens OX=9606 GN=G6PD	sp|P11413-2|G6PD_HUMAN (+2)	ENST00000369620	64 kDa		Homo sapiens													extracellular exosome	extracellular exosome	extracellular exosome					extracellular exosome	0,0090%	0	0	0	0
398	TRUE	Empty	Isoform 2 of Epidermal growth factor receptor substrate 15 OS=Homo sapiens OX=9606 GN=EPS15	sp|P42566-2|EPS15_HUMAN (+1)	ENST00000371733	64 kDa		Homo sapiens								postsynaptic neurotransmitter receptor internalization	postsynaptic neurotransmitter receptor internalization	Golgi to endosome transport, endocytic recycling, postsynaptic neurotransmitter receptor internalization, receptor-mediated endocytosis of virus by host cell										AP-2 adaptor complex, early endosome membrane	0	0	0	0,014%	0
399	TRUE	Empty	T-complex protein 1 subunit epsilon OS=Homo sapiens OX=9606 GN=CCT5 PE=1 SV=1	sp|P48643|TCPE_HUMAN (+1)	ENST00000280326	60 kDa		Homo sapiens													extracellular exosome	extracellular exosome	extracellular exosome					extracellular exosome	0,0090%	0	0	0	0
400	TRUE	Empty	T-complex protein 1 subunit delta OS=Homo sapiens OX=9606 GN=CCT4 PE=1 SV=4	sp|P50991|TCPD_HUMAN	ENST00000394440	58 kDa		Homo sapiens													extracellular exosome	extracellular exosome	extracellular exosome					extracellular exosome, melanosome	0,0090%	0	0	0	0
401	TRUE	Empty	Isoform 2 of Hepatoma-derived growth factor OS=Homo sapiens OX=9606 GN=HDGF	sp|P51858-2|HDGF_HUMAN (+2)	ENST00000357325	26 kDa		Homo sapiens														extracellular space							0	0	0	0,014%	0
402	TRUE	Empty	Isoform 2 of Microtubule-associated protein 1A OS=Homo sapiens OX=9606 GN=MAP1A	sp|P78559-2|MAP1A_HUMAN (+2)	ENST00000300231	306 kDa		Homo sapiens								anterograde axonal protein transport, retrograde axonal protein transport	anterograde axonal protein transport, retrograde axonal protein transport												0	0	0	0,014%	0
403	TRUE	Empty	Cytoplasmic FMR1-interacting protein 1 OS=Homo sapiens OX=9606 GN=CYFIP1 PE=1 SV=1	sp|Q7L576|CYFP1_HUMAN	ENST00000610365	145 kDa		Homo sapiens					neutrophil degranulation			Fc-gamma receptor signaling pathway involved in phagocytosis, neutrophil degranulation	Fc-gamma receptor signaling pathway involved in phagocytosis, neutrophil degranulation	Fc-gamma receptor signaling pathway involved in phagocytosis, neutrophil degranulation		focal adhesion	extracellular exosome	extracellular exosome	extracellular exosome				secretory granule lumen, specific granule lumen	extracellular exosome, secretory granule lumen, specific granule lumen, tertiary granule lumen	0,0090%	0	0	0	0
404	TRUE	Empty	Transmembrane protein 40 OS=Homo sapiens OX=9606 GN=TMEM40 PE=1 SV=2	sp|Q8WWA1|TMM40_HUMAN	ENST00000264728	25 kDa		Homo sapiens																					0	0	0	0,014%	0
405	TRUE	Empty	Phosphatidylethanolamine-binding protein 1 OS=Homo sapiens OX=9606 GN=PEBP1 PE=1 SV=3	sp|P30086|PEBP1_HUMAN	ENST00000261313	21 kDa		Homo sapiens													extracellular exosome	extracellular exosome	extracellular exosome					extracellular exosome	0	0	0,0033%	0	0
406	TRUE	Empty	Peptidyl-prolyl cis-trans isomerase FKBP1A OS=Homo sapiens OX=9606 GN=FKBP1A PE=1 SV=2	sp|P62942|FKB1A_HUMAN (+1)	ENST00000381719	12 kDa		Homo sapiens																		Z disc			0,0030%	0	0,0033%	0,0040%	0
407	TRUE	Empty	Isoform 4 of Kinesin-like protein KIF2A OS=Homo sapiens OX=9606 GN=KIF2A	sp|O00139-4|KIF2A_HUMAN (+1)	ENST00000381103	84 kDa		Homo sapiens										retrograde vesicle-mediated transport, Golgi to ER											0	0	0	0,0040%	0
408	TRUE	Empty	Isoform 2 of Syntaxin-7 OS=Homo sapiens OX=9606 GN=STX7	sp|O15400-2|STX7_HUMAN (+1)	ENST00000367937	27 kDa		Homo sapiens										vesicle docking, vesicle fusion			extracellular exosome	extracellular exosome	extracellular exosome					azurophil granule, early endosome, early endosome membrane, endocytic vesicle, extracellular exosome, late endosome, recycling endosome, synaptic vesicle, tertiary granule	0,0045%	0	0,0033%	0	0
409	TRUE	Empty	T-complex protein 1 subunit beta OS=Homo sapiens OX=9606 GN=CCT2 PE=1 SV=4	sp|P78371|TCPB_HUMAN	ENST00000299300	57 kDa		Homo sapiens					neutrophil degranulation			neutrophil degranulation	neutrophil degranulation	neutrophil degranulation			extracellular exosome	extracellular exosome	extracellular exosome				azurophil granule lumen	azurophil granule lumen, extracellular exosome	0,0045%	0	0,0033%	0	0
410	TRUE	Empty	Vitamin D-binding protein OS=Homo sapiens OX=9606 GN=GC PE=1 SV=1	tr|D6RF35|D6RF35_HUMAN		53 kDa	TRUE	unknown																					0,0045%	0	0,0033%	0	0
411	TRUE	Empty	Isoform 2 of Heterogeneous nuclear ribonucleoprotein K OS=Homo sapiens OX=9606 GN=HNRNPK	sp|P61978-2|HNRPK_HUMAN (+2)	ENST00000351839	51 kDa		Homo sapiens												focal adhesion	extracellular exosome	extracellular exosome	extracellular exosome					extracellular exosome	0	0	0	0,0040%	0
412	TRUE	Empty	Myotrophin OS=Homo sapiens OX=9606 GN=MTPN PE=1 SV=2	sp|P58546|MTPN_HUMAN	ENST00000393085	13 kDa		Homo sapiens											skeletal muscle tissue regeneration										0	0	0,0049%	0	0
413	TRUE	Empty	Isoform 2 of Adenine phosphoribosyltransferase OS=Homo sapiens OX=9606 GN=APRT	sp|P07741-2|APT_HUMAN (+3)	ENST00000378364	15 kDa		Homo sapiens					neutrophil degranulation			lactation, neutrophil degranulation	lactation, neutrophil degranulation	neutrophil degranulation			extracellular exosome	extracellular exosome	extracellular exosome				secretory granule lumen	extracellular exosome, secretory granule lumen	0,0045%	0	0	0	0
414	TRUE	Empty	Isoform 2 of Regulator of cell cycle RGCC OS=Homo sapiens OX=9606 GN=RGCC	sp|Q9H4X1-2|RGCC_HUMAN (+1)	ENST00000379359	13 kDa		Homo sapiens																					0	0	0	0,0080%	0
415	TRUE	Empty	Tetranectin OS=Homo sapiens OX=9606 GN=CLEC3B PE=1 SV=3	sp|P05452|TETN_HUMAN (+1)	ENST00000296130	23 kDa		Homo sapiens				platelet degranulation	platelet degranulation			platelet degranulation	platelet degranulation	platelet degranulation			extracellular exosome	extracellular exosome, extracellular space	extracellular exosome				platelet dense granule lumen	extracellular exosome, platelet dense granule lumen	0	0	0,0049%	0	0
416	TRUE	Empty	Phosphatidylcholine-sterol acyltransferase OS=Homo sapiens OX=9606 GN=LCAT PE=1 SV=1	sp|P04180|LCAT_HUMAN	ENST00000264005	50 kDa		Homo sapiens		high-density lipoprotein particle remodeling, very-low-density lipoprotein particle remodeling						cholesterol transport, reverse cholesterol transport	cholesterol transport, reverse cholesterol transport				extracellular exosome	extracellular exosome, extracellular space, high-density lipoprotein particle	extracellular exosome					extracellular exosome	0,0045%	0	0,0049%	0	0
417	TRUE	Empty	Immunoglobulin heavy variable 3-49 OS=Homo sapiens OX=9606 GN=IGHV3-49 PE=3 SV=1	sp|A0A0A0MS15|HV349_HUMAN	ENST00000390625	13 kDa	TRUE	Homo sapiens								phagocytosis, engulfment, phagocytosis, recognition	phagocytosis, engulfment, phagocytosis, recognition	phagocytosis, engulfment, phagocytosis, recognition				immunoglobulin complex, circulating							0,0045%	0	0,0049%	0	0
418	TRUE	Empty	Isoform 2 of Thymidine phosphorylase OS=Homo sapiens OX=9606 GN=TYMP	sp|P19971-2|TYPH_HUMAN (+1)	ENST00000252029	50 kDa		Homo sapiens																					0,0060%	0	0,0033%	0	0
419	TRUE	Empty	Ubiquitin-like modifier-activating enzyme 1 OS=Homo sapiens OX=9606 GN=UBA1 PE=1 SV=3	sp|P22314|UBA1_HUMAN	ENST00000335972	118 kDa		Homo sapiens													extracellular exosome	extracellular exosome	extracellular exosome					extracellular exosome	0,0045%	0	0	0,0040%	0
420	TRUE	Empty	Myeloblastin OS=Homo sapiens OX=9606 GN=PRTN3 PE=1 SV=3	sp|P24158|PRTN3_HUMAN (+1)	ENST00000234347	28 kDa		Homo sapiens					neutrophil degranulation			neutrophil degranulation, phagocytosis	neutrophil degranulation, phagocytosis	neutrophil degranulation, phagocytosis	blood coagulation		extracellular exosome	extracellular exosome, extracellular space	extracellular exosome				azurophil granule lumen	azurophil granule lumen, extracellular exosome	0,0060%	0	0,0033%	0	0
421	TRUE	Empty	Isoform 2 of BH3-interacting domain death agonist OS=Homo sapiens OX=9606 GN=BID	sp|P55957-2|BID_HUMAN	ENST00000317361	27 kDa		Homo sapiens																					0,0045%	0	0,0049%	0	0
422	TRUE	Empty	Transaldolase OS=Homo sapiens OX=9606 GN=TALDO1 PE=1 SV=1	tr|F2Z393|F2Z393_HUMAN		35 kDa		unknown																					0,0060%	0	0,0033%	0	0
423	TRUE	Empty	Lymphocyte antigen 6 complex locus protein G6f OS=Homo sapiens OX=9606 GN=LY6G6F PE=1 SV=2	sp|Q5SQ64|LY66F_HUMAN	ENST00000375832	32 kDa		Homo sapiens				platelet degranulation	platelet degranulation			platelet degranulation	platelet degranulation	platelet degranulation						platelet alpha granule membrane				platelet alpha granule membrane	0,0045%	0	0,0049%	0	0
424	TRUE	Empty	Ras-related protein Rab-8A OS=Homo sapiens OX=9606 GN=RAB8A PE=1 SV=1	sp|P61006|RAB8A_HUMAN	ENST00000300935	24 kDa	TRUE	Homo sapiens								neurotransmitter receptor transport, endosome to postsynaptic membrane, protein localization to plasma membrane, protein secretion, vesicle docking involved in exocytosis	neurotransmitter receptor transport, endosome to postsynaptic membrane, protein secretion, vesicle docking involved in exocytosis	Golgi vesicle fusion to target membrane, neurotransmitter receptor transport, endosome to postsynaptic membrane, vesicle docking involved in exocytosis, vesicle-mediated transport in synapse			extracellular exosome	extracellular exosome	extracellular exosome					endosome, extracellular exosome, phagocytic vesicle, phagocytic vesicle membrane, recycling endosome membrane, synaptic vesicle, trans-Golgi network transport vesicle	0	0	0,0049%	0	0
425	TRUE	Empty	Immunoglobulin heavy variable 3-72 OS=Homo sapiens OX=9606 GN=IGHV3-72 PE=3 SV=1	sp|A0A0B4J1Y9|HV372_HUMAN	ENST00000433072	13 kDa	TRUE	Homo sapiens								phagocytosis, engulfment, phagocytosis, recognition	phagocytosis, engulfment, phagocytosis, recognition	phagocytosis, engulfment, phagocytosis, recognition				immunoglobulin complex, circulating							0,0030%	0	0	0	0
426	TRUE	Empty	Acyl carrier protein, mitochondrial OS=Homo sapiens OX=9606 GN=NDUFAB1 PE=1 SV=3	sp|O14561|ACPM_HUMAN	ENST00000007516	17 kDa		Homo sapiens																					0	0	0	0,0080%	0
427	TRUE	Empty	Serine/threonine-protein kinase OSR1 OS=Homo sapiens OX=9606 GN=OXSR1 PE=1 SV=1	sp|O95747|OXSR1_HUMAN	ENST00000311806	58 kDa		Homo sapiens													extracellular exosome	extracellular exosome	extracellular exosome					extracellular exosome	0	0	0	0,0080%	0
428	TRUE	Empty	Ras-related C3 botulinum toxin substrate 2 OS=Homo sapiens OX=9606 GN=RAC2 PE=1 SV=1	sp|P15153|RAC2_HUMAN	ENST00000249071	21 kDa	TRUE	Homo sapiens							lymphocyte aggregation					focal adhesion	extracellular exosome	extracellular exosome	extracellular exosome					cytoplasmic vesicle, extracellular exosome, phagocytic vesicle membrane	0,0075%	0	0	0	0
429	TRUE	Empty	GMP reductase 1 OS=Homo sapiens OX=9606 GN=GMPR PE=1 SV=1	sp|P36959|GMPR1_HUMAN	ENST00000259727	37 kDa		Homo sapiens																					0,0075%	0	0	0	0
430	TRUE	Empty	Guanine nucleotide-binding protein G(q) subunit alpha OS=Homo sapiens OX=9606 GN=GNAQ PE=1 SV=4	sp|P50148|GNAQ_HUMAN	ENST00000286548	42 kDa		Homo sapiens			platelet activation								blood coagulation, platelet activation		extracellular exosome	extracellular exosome	extracellular exosome					extracellular exosome	0,0060%	0	0	0	0
431	TRUE	Empty	Isoform 2 of Cullin-associated NEDD8-dissociated protein 1 OS=Homo sapiens OX=9606 GN=CAND1	sp|Q86VP6-2|CAND1_HUMAN (+1)	ENST00000545606	118 kDa		Homo sapiens					neutrophil degranulation			neutrophil degranulation	neutrophil degranulation	neutrophil degranulation			extracellular exosome	extracellular exosome	extracellular exosome				secretory granule lumen	extracellular exosome, ficolin-1-rich granule lumen, secretory granule lumen	0,0075%	0	0	0	0
432	TRUE	Empty	Elongation factor 2 OS=Homo sapiens OX=9606 GN=EEF2 PE=1 SV=4	sp|P13639|EF2_HUMAN	ENST00000309311	95 kDa		Homo sapiens					neutrophil degranulation			neutrophil degranulation	neutrophil degranulation	neutrophil degranulation			extracellular exosome	extracellular exosome	extracellular exosome				secretory granule lumen	extracellular exosome, ficolin-1-rich granule lumen, secretory granule lumen	0,0030%	0	0	0	0
433	TRUE	Empty	Ras-related protein Rab-6B OS=Homo sapiens OX=9606 GN=RAB6B PE=1 SV=1	sp|Q9NRW1|RAB6B_HUMAN	ENST00000285208	23 kDa	TRUE	Homo sapiens										intra-Golgi vesicle-mediated transport, retrograde transport, endosome to Golgi, retrograde vesicle-mediated transport, Golgi to ER										cytoplasmic vesicle	0,0045%	0	0	0	0
434	TRUE	Empty	Isoform 2 of Protein 4.1 OS=Homo sapiens OX=9606 GN=EPB41	sp|P11171-2|41_HUMAN (+6)	ENST00000343067	93 kDa		Homo sapiens																					0	0	0	0,012%	0
435	TRUE	Empty	Isoform 3 of Apolipoprotein B receptor OS=Homo sapiens OX=9606 GN=APOBR	sp|Q0VD83-3|APOBR_HUMAN (+2)	ENST00000431282	113 kDa		Homo sapiens								lipid transport	lipid transport					chylomicron, low-density lipoprotein particle, very-low-density lipoprotein particle							0	0	0	0,012%	0
436	TRUE	Empty	Isoform 2 of Consortin OS=Homo sapiens OX=9606 GN=CNST	sp|Q6PJW8-2|CNST_HUMAN (+1)	ENST00000366512	68 kDa		Homo sapiens																				transport vesicle	0	0	0	0,0100%	0
437	TRUE	Empty	Isoform 10 of Abl interactor 1 OS=Homo sapiens OX=9606 GN=ABI1	sp|Q8IZP0-10|ABI1_HUMAN (+12)	ENST00000346832	43 kDa		Homo sapiens								Fc-gamma receptor signaling pathway involved in phagocytosis	Fc-gamma receptor signaling pathway involved in phagocytosis	Fc-gamma receptor signaling pathway involved in phagocytosis			extracellular exosome	extracellular exosome	extracellular exosome					extracellular exosome	0	0	0	0,012%	0
438	TRUE	Empty	Zinc finger protein 185 OS=Homo sapiens OX=9606 GN=ZNF185 PE=1 SV=2	tr|H7BZT5|H7BZT5_HUMAN		58 kDa		unknown																					0	0	0	0,012%	0
439	TRUE	Empty	Isoform 2 of V-type proton ATPase catalytic subunit A OS=Homo sapiens OX=9606 GN=ATP6V1A	sp|P38606-2|VATA_HUMAN (+1)	ENST00000273398	65 kDa		Homo sapiens								ATP hydrolysis coupled proton transport	ATP hydrolysis coupled proton transport				extracellular exosome	extracellular exosome	extracellular exosome					extracellular exosome	0,0030%	0	0,0033%	0	0
440	TRUE	Empty	Serpin B6 OS=Homo sapiens OX=9606 GN=SERPINB6 PE=1 SV=3	sp|P35237|SPB6_HUMAN (+2)	ENST00000335686	43 kDa		Homo sapiens					neutrophil degranulation			neutrophil degranulation	neutrophil degranulation	neutrophil degranulation			extracellular exosome	extracellular exosome, extracellular space	extracellular exosome					extracellular exosome, ficolin-1-rich granule membrane, secretory granule membrane, tertiary granule membrane	0,0030%	0	0,0033%	0	0
441	TRUE	Empty	Uncharacterized protein (Fragment) OS=Homo sapiens OX=9606 PE=1 SV=1	tr|A0A0J9YY99|A0A0J9YY99_HUMAN		13 kDa	TRUE	unknown																					0,0030%	0	0	0	0
442	TRUE	Empty	Immunoglobulin kappa variable 2-24 OS=Homo sapiens OX=9606 GN=IGKV2-24 PE=3 SV=1	sp|A0A0C4DH68|KV224_HUMAN	ENST00000484817	13 kDa		Homo sapiens														extracellular space							0,0045%	0	0	0	0
443	TRUE	Empty	Isoform 1B of Beta-arrestin-1 OS=Homo sapiens OX=9606 GN=ARRB1	sp|P49407-2|ARRB1_HUMAN (+1)	ENST00000360025	46 kDa		Homo sapiens			platelet activation					G-protein coupled receptor internalization	G-protein coupled receptor internalization	G-protein coupled receptor internalization	platelet activation									cytoplasmic vesicle, cytoplasmic vesicle membrane, endosome	0	0	0,0033%	0	0
444	TRUE	Empty	NudC domain-containing protein 2 OS=Homo sapiens OX=9606 GN=NUDCD2 PE=1 SV=1	sp|Q8WVJ2|NUDC2_HUMAN	ENST00000302764	18 kDa		Homo sapiens																					0	0	0	0,0040%	0
445	TRUE	Empty	Immunoglobulin kappa variable 1-5 OS=Homo sapiens OX=9606 GN=IGKV1-5 PE=1 SV=2	sp|P01602|KV105_HUMAN	ENST00000496168	13 kDa	TRUE	Homo sapiens								Fc-gamma receptor signaling pathway involved in phagocytosis	Fc-gamma receptor signaling pathway involved in phagocytosis	Fc-gamma receptor signaling pathway involved in phagocytosis, receptor-mediated endocytosis			extracellular exosome	blood microparticle, extracellular exosome, extracellular space	extracellular exosome					extracellular exosome	0,0045%	0	0,0033%	0	0
446	TRUE	Empty	Sex hormone-binding globulin OS=Homo sapiens OX=9606 GN=SHBG PE=1 SV=2	sp|P04278|SHBG_HUMAN (+1)	ENST00000380450	44 kDa		Homo sapiens													extracellular exosome	extracellular exosome	extracellular exosome					extracellular exosome	0,0030%	0	0,0049%	0	0
447	TRUE	Empty	Cathepsin G OS=Homo sapiens OX=9606 GN=CTSG PE=1 SV=2	sp|P08311|CATG_HUMAN	ENST00000216336	29 kDa		Homo sapiens					neutrophil degranulation			neutrophil degranulation	neutrophil degranulation	neutrophil degranulation			extracellular exosome	extracellular exosome, extracellular space	extracellular exosome				azurophil granule lumen	azurophil granule lumen, extracellular exosome, secretory granule	0,0030%	0	0,0049%	0	0
448	TRUE	Empty	Isoform 2 of Ras-related protein Rab-5C OS=Homo sapiens OX=9606 GN=RAB5C	sp|P51148-2|RAB5C_HUMAN (+1)	ENST00000346213	27 kDa	TRUE	Homo sapiens					neutrophil degranulation			neutrophil degranulation	neutrophil degranulation	neutrophil degranulation, plasma membrane to endosome transport			extracellular exosome	extracellular exosome	extracellular exosome					anchored component of synaptic vesicle membrane, azurophil granule membrane, early endosome, early endosome membrane, endocytic vesicle, endosome, extracellular exosome, melanosome	0,0030%	0	0,0049%	0	0
449	TRUE	Empty	Isoform 2 of Adenylate kinase 2, mitochondrial OS=Homo sapiens OX=9606 GN=AK2	sp|P54819-2|KAD2_HUMAN (+2)	ENST00000354858	26 kDa		Homo sapiens													extracellular exosome	extracellular exosome	extracellular exosome					extracellular exosome	0,0045%	0	0,0033%	0	0
450	TRUE	Empty	Phosphatidylinositol-glycan-specific phospholipase D OS=Homo sapiens OX=9606 GN=GPLD1 PE=1 SV=3	sp|P80108|PHLD_HUMAN	ENST00000230036	92 kDa		Homo sapiens								transepithelial transport	transepithelial transport				extracellular exosome	extracellular exosome, extracellular matrix, extracellular space	extracellular exosome					extracellular exosome	0,0045%	0	0,0033%	0	0
451	TRUE	Empty	Ras-related protein Rab-32 OS=Homo sapiens OX=9606 GN=RAB32 PE=1 SV=3	sp|Q13637|RAB32_HUMAN	ENST00000367495	25 kDa		Homo sapiens										vesicle-mediated transport										early endosome, melanosome, melanosome membrane, phagocytic vesicle, phagocytic vesicle membrane	0,0045%	0	0,0033%	0	0
452	TRUE	Empty	Monoglyceride lipase OS=Homo sapiens OX=9606 GN=MGLL PE=1 SV=2	sp|Q99685|MGLL_HUMAN (+1)	ENST00000398104	33 kDa		Homo sapiens																					0,0045%	0	0,0033%	0	0
453	TRUE	Empty	Ras-related protein Rab-14 OS=Homo sapiens OX=9606 GN=RAB14 PE=1 SV=4	sp|P61106|RAB14_HUMAN (+1)	ENST00000373840	24 kDa		Homo sapiens					neutrophil degranulation			neutrophil degranulation, phagolysosome assembly involved in apoptotic cell clearance	neutrophil degranulation, phagolysosome assembly involved in apoptotic cell clearance	Golgi to endosome transport, endocytic recycling, neutrophil degranulation, phagolysosome assembly involved in apoptotic cell clearance, vesicle-mediated transport			extracellular exosome	extracellular exosome	extracellular exosome					early endosome, early endosome membrane, extracellular exosome, late endosome, phagocytic vesicle, recycling endosome, recycling endosome membrane, tertiary granule membrane, trans-Golgi network transport vesicle	0,0030%	0	0,0033%	0	0
454	TRUE	Empty	Alcohol dehydrogenase class-3 OS=Homo sapiens OX=9606 GN=ADH5 PE=1 SV=4	sp|P11766|ADHX_HUMAN	ENST00000296412	40 kDa		Homo sapiens													extracellular exosome	extracellular exosome	extracellular exosome					extracellular exosome	0,0030%	0	0,0033%	0	0
455	TRUE	Empty	Glutathione peroxidase 3 OS=Homo sapiens OX=9606 GN=GPX3 PE=1 SV=2	sp|P22352|GPX3_HUMAN (+1)	ENST00000388825	26 kDa		Homo sapiens													extracellular exosome	extracellular exosome, extracellular space	extracellular exosome					extracellular exosome	0,0030%	0	0,0033%	0	0
456	TRUE	Empty	Cathelicidin antimicrobial peptide OS=Homo sapiens OX=9606 GN=CAMP PE=1 SV=1	sp|P49913|CAMP_HUMAN (+1)	ENST00000652295	19 kDa		Homo sapiens					neutrophil degranulation			neutrophil degranulation	neutrophil degranulation	neutrophil degranulation			extracellular exosome	extracellular exosome, extracellular space	extracellular exosome				specific granule lumen	extracellular exosome, specific granule, specific granule lumen, tertiary granule lumen	0,0045%	0	0,0033%	0	0
457	TRUE	Empty	Isoform 2 of Protein kinase C and casein kinase substrate in neurons protein 2 OS=Homo sapiens OX=9606 GN=PACSIN2	sp|Q9UNF0-2|PACN2_HUMAN (+1)	ENST00000263246	51 kDa		Homo sapiens										caveolin-mediated endocytosis		focal adhesion	extracellular exosome	extracellular exosome	extracellular exosome					cytoplasmic vesicle membrane, early endosome, extracellular exosome, recycling endosome membrane	0	0	0,0033%	0,0060%	0
458	TRUE	Empty	Proteasome subunit alpha type-2 OS=Homo sapiens OX=9606 GN=PSMA2 PE=1 SV=2	sp|P25787|PSA2_HUMAN	ENST00000223321	26 kDa		Homo sapiens					neutrophil degranulation			neutrophil degranulation	neutrophil degranulation	neutrophil degranulation			extracellular exosome	extracellular exosome	extracellular exosome				secretory granule lumen	extracellular exosome, ficolin-1-rich granule lumen, secretory granule lumen	0,0045%	0	0,0033%	0	0
459	TRUE	Empty	Isoform 2 of Protein flightless-1 homolog OS=Homo sapiens OX=9606 GN=FLII	sp|Q13045-2|FLII_HUMAN (+1)	ENST00000327031	138 kDa		Homo sapiens												focal adhesion									0,0030%	0	0	0,0060%	0
460	TRUE	Empty	Immunoglobulin heavy variable 3-15 OS=Homo sapiens OX=9606 GN=IGHV3-15 PE=3 SV=1	sp|A0A0B4J1V0|HV315_HUMAN	ENST00000390603	13 kDa	TRUE	Homo sapiens								phagocytosis, engulfment, phagocytosis, recognition	phagocytosis, engulfment, phagocytosis, recognition	phagocytosis, engulfment, phagocytosis, recognition				immunoglobulin complex, circulating							0,0045%	0	0,0033%	0	0
461	TRUE	Empty	Isoform 2 of Proteasome subunit alpha type-7 OS=Homo sapiens OX=9606 GN=PSMA7	sp|O14818-2|PSA7_HUMAN (+1)	ENST00000370858	20 kDa		Homo sapiens													extracellular exosome	extracellular exosome	extracellular exosome					extracellular exosome	0	0	0,0049%	0	0
462	TRUE	Empty	Isoform B of Ras-related C3 botulinum toxin substrate 1 OS=Homo sapiens OX=9606 GN=RAC1	sp|P63000-2|RAC1_HUMAN (+1)	ENST00000348035	23 kDa	TRUE	Homo sapiens					neutrophil degranulation			Fc-gamma receptor signaling pathway involved in phagocytosis, neutrophil degranulation	Fc-gamma receptor signaling pathway involved in phagocytosis, neutrophil degranulation	Fc-gamma receptor signaling pathway involved in phagocytosis, neutrophil degranulation	blood coagulation	focal adhesion	extracellular exosome	extracellular exosome	extracellular exosome					extracellular exosome, ficolin-1-rich granule membrane, melanosome, recycling endosome membrane, secretory granule membrane	0,0045%	0	0	0	0
463	TRUE	Empty	Disintegrin and metalloproteinase domain-containing protein 10 OS=Homo sapiens OX=9606 GN=ADAM10 PE=1 SV=1	sp|O14672|ADA10_HUMAN	ENST00000260408	84 kDa		Homo sapiens					neutrophil degranulation			neutrophil degranulation	neutrophil degranulation	neutrophil degranulation		focal adhesion	extracellular exosome	extracellular exosome	extracellular exosome					Golgi-associated vesicle, extracellular exosome, specific granule membrane, synaptic vesicle, tertiary granule membrane	0,0045%	0	0	0	0
464	TRUE	Empty	Coatomer subunit gamma-1 OS=Homo sapiens OX=9606 GN=COPG1 PE=1 SV=1	sp|Q9Y678|COPG1_HUMAN	ENST00000314797	98 kDa		Homo sapiens								organelle transport along microtubule, protein secretion	organelle transport along microtubule, protein secretion	ER to Golgi vesicle-mediated transport, intra-Golgi vesicle-mediated transport, retrograde vesicle-mediated transport, Golgi to ER										COPI vesicle coat, transport vesicle	0,0060%	0	0	0	0
465	TRUE	Empty	Plectin OS=Homo sapiens OX=9606 GN=PLEC PE=1 SV=3	sp|Q15149|PLEC_HUMAN	ENST00000322810	532 kDa		Homo sapiens											wound healing	focal adhesion, hemidesmosome	extracellular exosome	extracellular exosome	extracellular exosome					extracellular exosome	0,0030%	0	0	0	0
466	TRUE	Empty	Isoform 2 of Ubiquitin-conjugating enzyme E2 L3 OS=Homo sapiens OX=9606 GN=UBE2L3	sp|P68036-2|UB2L3_HUMAN (+1)	ENST00000342192	14 kDa		Homo sapiens																					0,0045%	0	0	0	0
467	TRUE	Empty	Isoform 2 of Dematin OS=Homo sapiens OX=9606 GN=DMTN	sp|Q08495-2|DEMA_HUMAN (+1)	ENST00000265800	43 kDa		Homo sapiens				protein secretion by platelet	protein secretion by platelet			protein secretion by platelet	protein secretion by platelet	protein secretion by platelet										cytoplasmic vesicle	0	0	0	0,0080%	0
468	TRUE	Empty	Isoform 6 of Tight junction protein ZO-2 OS=Homo sapiens OX=9606 GN=TJP2	sp|Q9UDY2-6|ZO2_HUMAN	ENST00000348208	130 kDa		Homo sapiens																					0	0	0	0,0080%	0
469	TRUE	Empty	EH domain-containing protein 1 OS=Homo sapiens OX=9606 GN=EHD1 PE=1 SV=1	tr|A0A024R571|A0A024R571_HUMAN		62 kDa	TRUE	unknown																					0	0	0	0,0080%	0
470	TRUE	Empty	Isoform 2 of Annexin A6 OS=Homo sapiens OX=9606 GN=ANXA6	sp|P08133-2|ANXA6_HUMAN (+1)	ENST00000354546	72 kDa		Homo sapiens											plasma membrane repair	focal adhesion	extracellular exosome	extracellular exosome	extracellular exosome					extracellular exosome, late endosome membrane, melanosome	0,0045%	0	0	0	0
471	TRUE	Empty	Matrix metalloproteinase-9 OS=Homo sapiens OX=9606 GN=MMP9 PE=1 SV=3	sp|P14780|MMP9_HUMAN	ENST00000372330	78 kDa		Homo sapiens					neutrophil degranulation			neutrophil degranulation	neutrophil degranulation	neutrophil degranulation			extracellular exosome	extracellular exosome, extracellular space	extracellular exosome					extracellular exosome, ficolin-1-rich granule lumen, tertiary granule lumen	0,0060%	0	0	0	0
472	TRUE	Empty	Lipopolysaccharide-binding protein OS=Homo sapiens OX=9606 GN=LBP PE=1 SV=3	sp|P18428|LBP_HUMAN	ENST00000217407	53 kDa		Homo sapiens								lipopolysaccharide transport, opsonization	lipopolysaccharide transport, opsonization	opsonization			extracellular exosome	extracellular exosome, extracellular space	extracellular exosome					extracellular exosome	0,0030%	0	0	0	0
473	TRUE	Empty	Isoform 2 of ATP-dependent 6-phosphofructokinase, platelet type OS=Homo sapiens OX=9606 GN=PFKP	sp|Q01813-2|PFKAP_HUMAN (+1)	ENST00000381075	85 kDa	TRUE	Homo sapiens													extracellular exosome	extracellular exosome	extracellular exosome					extracellular exosome	0,0045%	0	0	0	0
474	TRUE	Empty	Isoform 2 of WASH complex subunit 2A OS=Homo sapiens OX=9606 GN=WASHC2A	sp|Q641Q2-2|WAC2A_HUMAN (+3)	ENST00000282633	145 kDa		Homo sapiens										retrograde transport, endosome to Golgi										early endosome, early endosome membrane	0	0	0	0,0080%	0
475	TRUE	Empty	Isoform 2 of Haptoglobin-related protein OS=Homo sapiens OX=9606 GN=HPR	sp|P00739-2|HPTR_HUMAN (+1)	ENST00000540303	43 kDa	TRUE	Homo sapiens										receptor-mediated endocytosis			extracellular exosome	blood microparticle, extracellular exosome, extracellular space, spherical high-density lipoprotein particle	extracellular exosome					extracellular exosome	0,0060%	0	0	0	0
476	TRUE	Empty	LRP chaperone MESD OS=Homo sapiens OX=9606 GN=MESD PE=1 SV=2	sp|Q14696|MESD_HUMAN	ENST00000261758	26 kDa		Homo sapiens								phagocytosis	phagocytosis	phagocytosis											0	0	0	0,0080%	0
477	TRUE	Empty	SAA2-SAA4 readthrough OS=Homo sapiens OX=9606 GN=SAA2-SAA4 PE=4 SV=1	tr|A0A096LPE2|A0A096LPE2_HUMAN		23 kDa	TRUE	unknown																					0	0	0,0033%	0	0
478	TRUE	Empty	Isoform 2 of NSFL1 cofactor p47 OS=Homo sapiens OX=9606 GN=NSFL1C	sp|Q9UNZ2-4|NSF1C_HUMAN (+3)	ENST00000216879	37 kDa		Homo sapiens																					0	0	0	0,0080%	0
479	TRUE	Empty	Protein S100-A6 OS=Homo sapiens OX=9606 GN=S100A6 PE=1 SV=1	sp|P06703|S10A6_HUMAN (+1)	ENST00000368719	10 kDa		Homo sapiens													extracellular exosome	extracellular exosome	extracellular exosome					extracellular exosome	0,0045%	0	0	0	0
480	TRUE	Empty	Isoform B of AP-2 complex subunit alpha-1 OS=Homo sapiens OX=9606 GN=AP2A1	sp|O95782-2|AP2A1_HUMAN (+1)	ENST00000354293	105 kDa		Homo sapiens										Golgi to endosome transport, clathrin-dependent endocytosis, endocytosis										AP-2 adaptor complex, clathrin coat of trans-Golgi network vesicle, clathrin-coated endocytic vesicle, clathrin-coated endocytic vesicle membrane, endocytic vesicle membrane, endolysosome membrane	0,0060%	0	0	0	0
481	TRUE	Empty	Isoform 2 of Eukaryotic translation initiation factor 4B OS=Homo sapiens OX=9606 GN=EIF4B	sp|P23588-2|IF4B_HUMAN (+2)	ENST00000262056	65 kDa		Homo sapiens																					0	0	0	0,0100%	0
482	TRUE	Empty	Isoform 2 of Tyrosine-protein phosphatase non-receptor type 12 OS=Homo sapiens OX=9606 GN=PTPN12	sp|Q05209-2|PTN12_HUMAN (+2)	ENST00000248594	73 kDa		Homo sapiens											tissue regeneration	focal adhesion									0	0	0	0,0100%	0
483	TRUE	Empty	Thioredoxin-related transmembrane protein 1 OS=Homo sapiens OX=9606 GN=TMX1 PE=1 SV=1	sp|Q9H3N1|TMX1_HUMAN	ENST00000457354	32 kDa		Homo sapiens																					0	0	0	0,0100%	0
484	TRUE	Empty	POTE ankyrin domain family member E OS=Homo sapiens OX=9606 GN=POTEE PE=2 SV=3	sp|Q6S8J3|POTEE_HUMAN	ENST00000356920	121 kDa	TRUE	Homo sapiens						retina homeostasis							extracellular exosome	blood microparticle, extracellular exosome, extracellular space	extracellular exosome					extracellular exosome	0,0045%	0	0	0	0
485	TRUE	Empty	Gamma-enolase OS=Homo sapiens OX=9606 GN=ENO2 PE=1 SV=3	sp|P09104|ENOG_HUMAN	ENST00000229277	47 kDa	TRUE	Homo sapiens													extracellular exosome	extracellular exosome, extracellular space	extracellular exosome					extracellular exosome	0	0	0,0033%	0	0
486	TRUE	Empty	Junctional adhesion molecule A OS=Homo sapiens OX=9606 GN=F11R PE=1 SV=1	sp|Q9Y624|JAM1_HUMAN (+1)	ENST00000368026	33 kDa		Homo sapiens								protein localization to plasma membrane					extracellular exosome	extracellular exosome	extracellular exosome					cytoplasmic vesicle, extracellular exosome	0	0	0,0033%	0	0
487	TRUE	Empty	Isoform 5 of Clathrin light chain A OS=Homo sapiens OX=9606 GN=CLTA	sp|P09496-5|CLCA_HUMAN (+1)	ENST00000242285	18 kDa		Homo sapiens										clathrin-dependent endocytosis										clathrin coat of trans-Golgi network vesicle, clathrin-coated endocytic vesicle, endolysosome membrane, synaptic vesicle membrane	0	0	0,0033%	0	0
488	TRUE	Empty	Coatomer subunit beta OS=Homo sapiens OX=9606 GN=COPB1 PE=1 SV=3	sp|P53618|COPB_HUMAN	ENST00000249923	107 kDa		Homo sapiens					neutrophil degranulation			neutrophil degranulation	neutrophil degranulation	ER to Golgi vesicle-mediated transport, intra-Golgi vesicle-mediated transport, neutrophil degranulation, retrograde vesicle-mediated transport, Golgi to ER										COPI vesicle coat, Golgi-associated vesicle, ficolin-1-rich granule membrane, tertiary granule membrane, transport vesicle	0,0030%	0	0	0	0
489	TRUE	Empty	Dihydropyrimidinase-related protein 2 OS=Homo sapiens OX=9606 GN=DPYSL2 PE=1 SV=1	tr|A0A1C7CYX9|A0A1C7CYX9_HUMAN		74 kDa		unknown																					0,0030%	0	0	0	0
490	TRUE	Empty	NEDD8 OS=Homo sapiens OX=9606 GN=NEDD8 PE=1 SV=1	sp|Q15843|NEDD8_HUMAN	ENST00000250495	9 kDa		Homo sapiens													extracellular exosome	extracellular exosome	extracellular exosome					extracellular exosome	0	0	0,0033%	0	0
491	TRUE	Empty	Isoform 2 of Attractin OS=Homo sapiens OX=9606 GN=ATRN	sp|O75882-2|ATRN_HUMAN (+2)	ENST00000262919	141 kDa		Homo sapiens													extracellular exosome	extracellular exosome, extracellular space	extracellular exosome					extracellular exosome	0,0030%	0	0,0033%	0	0
492	TRUE	Empty	6-phosphogluconolactonase OS=Homo sapiens OX=9606 GN=PGLS PE=1 SV=2	sp|O95336|6PGL_HUMAN		28 kDa		Homo sapiens													extracellular exosome	extracellular exosome	extracellular exosome					extracellular exosome	0,0030%	0	0,0033%	0	0
493	TRUE	Empty	Isoform 2 of Destrin OS=Homo sapiens OX=9606 GN=DSTN	sp|P60981-2|DEST_HUMAN (+2)	ENST00000246069	17 kDa		Homo sapiens													extracellular exosome	extracellular exosome	extracellular exosome					extracellular exosome	0,0030%	0	0,0033%	0	0
494	TRUE	Empty	Calcium/calmodulin-dependent protein kinase type 1 OS=Homo sapiens OX=9606 GN=CAMK1 PE=1 SV=1	sp|Q14012|KCC1A_HUMAN	ENST00000256460	41 kDa		Homo sapiens																					0,0030%	0	0	0,0040%	0
495	TRUE	Empty	Carboxypeptidase B2 OS=Homo sapiens OX=9606 GN=CPB2 PE=1 SV=2	sp|Q96IY4|CBPB2_HUMAN (+1)	ENST00000181383	48 kDa		Homo sapiens	fibrinolysis										blood coagulation		extracellular exosome	extracellular exosome, extracellular space	extracellular exosome					extracellular exosome	0,0030%	0	0,0033%	0	0
496	TRUE	Empty	Hippocalcin-like protein 1 OS=Homo sapiens OX=9606 GN=HPCAL1 PE=1 SV=3	sp|P37235|HPCL1_HUMAN	ENST00000307845	22 kDa		Homo sapiens																					0,0030%	0	0,0033%	0	0
497	TRUE	Empty	Cytochrome c OS=Homo sapiens OX=9606 GN=CYCS PE=1 SV=2	sp|P99999|CYC_HUMAN (+1)	ENST00000305786	12 kDa		Homo sapiens																					0,0030%	0	0,0033%	0	0
498	TRUE	Empty	Proteasome subunit alpha type-5 OS=Homo sapiens OX=9606 GN=PSMA5 PE=1 SV=3	sp|P28066|PSA5_HUMAN	ENST00000271308	26 kDa		Homo sapiens					neutrophil degranulation			neutrophil degranulation	neutrophil degranulation	neutrophil degranulation			extracellular exosome	extracellular exosome	extracellular exosome				secretory granule lumen	extracellular exosome, ficolin-1-rich granule lumen, secretory granule lumen	0	0	0,0033%	0	0
499	TRUE	Empty	Growth factor receptor-bound protein 2 OS=Homo sapiens OX=9606 GN=GRB2 PE=1 SV=1	sp|P62993|GRB2_HUMAN	ENST00000316615	25 kDa		Homo sapiens								Fc-gamma receptor signaling pathway involved in phagocytosis, receptor internalization	Fc-gamma receptor signaling pathway involved in phagocytosis, receptor internalization	Fc-gamma receptor signaling pathway involved in phagocytosis, receptor internalization			extracellular exosome	extracellular exosome	extracellular exosome					endosome, extracellular exosome, vesicle membrane	0	0	0,0033%	0	0
500	TRUE	Empty	Dolichyl-diphosphooligosaccharide--protein glycosyltransferase subunit 1 OS=Homo sapiens OX=9606 GN=RPN1 PE=1 SV=1	sp|P04843|RPN1_HUMAN	ENST00000296255	69 kDa		Homo sapiens																				melanosome	0,0045%	0	0	0	0
501	TRUE	Empty	Isoform Er9 of Ankyrin-1 OS=Homo sapiens OX=9606 GN=ANK1	sp|P16157-10|ANK1_HUMAN (+6)	ENST00000265709	198 kDa		Homo sapiens								exocytosis, protein localization to plasma membrane	exocytosis	ER to Golgi vesicle-mediated transport, exocytosis								M band, Z disc			0,0030%	0	0	0	0
502	TRUE	Empty	Isocitrate dehydrogenase [NADP] cytoplasmic OS=Homo sapiens OX=9606 GN=IDH1 PE=1 SV=2	sp|O75874|IDHC_HUMAN	ENST00000345146	47 kDa		Homo sapiens					neutrophil degranulation			neutrophil degranulation	neutrophil degranulation	neutrophil degranulation			extracellular exosome	extracellular exosome	extracellular exosome				secretory granule lumen	extracellular exosome, ficolin-1-rich granule lumen, secretory granule lumen, tertiary granule lumen	0,0030%	0	0	0	0
503	TRUE	Empty	Annexin A3 OS=Homo sapiens OX=9606 GN=ANXA3 PE=1 SV=3	sp|P12429|ANXA3_HUMAN	ENST00000264908	36 kDa		Homo sapiens					neutrophil degranulation			neutrophil degranulation, phagocytosis	neutrophil degranulation, phagocytosis	neutrophil degranulation, phagocytosis			extracellular exosome	extracellular exosome	extracellular exosome					extracellular exosome, phagocytic vesicle membrane, specific granule	0	0	0,0049%	0	0
504	TRUE	Empty	Isoform Short of Complement factor H-related protein 2 OS=Homo sapiens OX=9606 GN=CFHR2	sp|P36980-2|FHR2_HUMAN (+2)	ENST00000367415	28 kDa	TRUE	Homo sapiens																					0	0	0,0049%	0	0
505	TRUE	Empty	Rho GTPase-activating protein 45 OS=Homo sapiens OX=9606 GN=ARHGAP45 PE=1 SV=2	sp|Q92619|HMHA1_HUMAN	ENST00000313093	125 kDa		Homo sapiens					neutrophil degranulation			neutrophil degranulation	neutrophil degranulation	neutrophil degranulation									azurophil granule lumen	azurophil granule lumen	0	0	0	0,0060%	0
506	TRUE	Empty	Immunoglobulin kappa variable 1-9 OS=Homo sapiens OX=9606 GN=IGKV1-9 PE=3 SV=1	sp|A0A0C4DH69|KV109_HUMAN	ENST00000493819	13 kDa		Homo sapiens														extracellular space							0	0	0,0049%	0	0
507	TRUE	Empty	Rho GTPase-activating protein 6 OS=Homo sapiens OX=9606 GN=ARHGAP6 PE=1 SV=3	sp|O43182|RHG06_HUMAN	ENST00000303025	106 kDa		Homo sapiens																					0	0	0	0,0040%	0
508	TRUE	Empty	Syntaxin-11 OS=Homo sapiens OX=9606 GN=STX11 PE=1 SV=1	sp|O75558|STX11_HUMAN	ENST00000367568	33 kDa		Homo sapiens					synaptic vesicle fusion to presynaptic active zone membrane			synaptic vesicle fusion to presynaptic active zone membrane	synaptic vesicle fusion to presynaptic active zone membrane	exocytosis, synaptic vesicle fusion to presynaptic active zone membrane, vesicle docking										synaptic vesicle	0	0	0	0,0060%	0
509	TRUE	Empty	Malectin OS=Homo sapiens OX=9606 GN=MLEC PE=1 SV=1	sp|Q14165|MLEC_HUMAN	ENST00000228506	32 kDa		Homo sapiens					neutrophil degranulation			neutrophil degranulation	neutrophil degranulation	neutrophil degranulation										specific granule membrane	0,0045%	0	0	0	0
510	TRUE	Empty	Poly(rC)-binding protein 1 OS=Homo sapiens OX=9606 GN=PCBP1 PE=1 SV=2	sp|Q15365|PCBP1_HUMAN	ENST00000303577	37 kDa		Homo sapiens													extracellular exosome	extracellular exosome	extracellular exosome					extracellular exosome	0,0045%	0	0	0	0
511	TRUE	Empty	PDZ and LIM domain protein 5 OS=Homo sapiens OX=9606 GN=PDLIM5 PE=1 SV=5	sp|Q96HC4|PDLI5_HUMAN	ENST00000317968	64 kDa		Homo sapiens																		Z disc			0	0	0	0,0060%	0
512	TRUE	Empty	Caspase-3 OS=Homo sapiens OX=9606 GN=CASP3 PE=1 SV=2	sp|P42574|CASP3_HUMAN	ENST00000308394	32 kDa		Homo sapiens											wound healing										0,0030%	0	0	0	0
513	TRUE	Empty	Fructose-bisphosphate aldolase C OS=Homo sapiens OX=9606 GN=ALDOC PE=1 SV=2	sp|P09972|ALDOC_HUMAN	ENST00000226253	39 kDa	TRUE	Homo sapiens					neutrophil degranulation			neutrophil degranulation	neutrophil degranulation	neutrophil degranulation			extracellular exosome	extracellular exosome	extracellular exosome				secretory granule lumen	extracellular exosome, ficolin-1-rich granule lumen, secretory granule lumen, tertiary granule lumen	0,0045%	0	0	0	0
514	TRUE	Empty	Hepatocyte growth factor activator OS=Homo sapiens OX=9606 GN=HGFAC PE=1 SV=1	sp|Q04756|HGFA_HUMAN (+1)	ENST00000382774	71 kDa		Homo sapiens														extracellular space							0,0045%	0	0	0	0
515	TRUE	Empty	Isoform I of Septin-6 OS=Homo sapiens OX=9606 GN=SEPT6	sp|Q14141-2|SEPT6_HUMAN (+3)	ENST00000343984	49 kDa	TRUE	Homo sapiens																				synaptic vesicle	0,0045%	0	0	0	0
516	TRUE	Empty	Thioredoxin-like protein 1 (Fragment) OS=Homo sapiens OX=9606 GN=TXNL1 PE=1 SV=1	tr|K7ER96|K7ER96_HUMAN		31 kDa		unknown																					0,0045%	0	0	0	0
517	TRUE	Empty	Isoform 2 of Signal transducing adapter molecule 1 OS=Homo sapiens OX=9606 GN=STAM	sp|Q92783-2|STAM1_HUMAN (+1)	ENST00000377524	45 kDa	TRUE	Homo sapiens																				ESCRT-0 complex, early endosome membrane	0	0	0	0,0060%	0
518	TRUE	Empty	Rab GDP dissociation inhibitor beta OS=Homo sapiens OX=9606 GN=GDI2 PE=1 SV=2	sp|P50395|GDIB_HUMAN	ENST00000380181	51 kDa	TRUE	Homo sapiens					neutrophil degranulation			neutrophil degranulation	neutrophil degranulation	neutrophil degranulation, vesicle-mediated transport		focal adhesion	extracellular exosome	extracellular exosome	extracellular exosome				azurophil granule lumen, secretory granule lumen	azurophil granule lumen, extracellular exosome, secretory granule lumen, vesicle	0,0045%	0	0	0	0
519	TRUE	Empty	Rho-associated protein kinase 2 OS=Homo sapiens OX=9606 GN=ROCK2 PE=1 SV=4	sp|O75116|ROCK2_HUMAN	ENST00000315872	161 kDa		Homo sapiens								protein localization to plasma membrane													0,0060%	0	0	0	0
520	TRUE	Empty	ADP/ATP translocase 2 OS=Homo sapiens OX=9606 GN=SLC25A5 PE=1 SV=7	sp|P05141|ADT2_HUMAN	ENST00000317881	33 kDa		Homo sapiens																					0,0060%	0	0	0	0
521	TRUE	Empty	Glutathione peroxidase 1 OS=Homo sapiens OX=9606 GN=GPX1 PE=1 SV=4	sp|P07203|GPX1_HUMAN (+1)	ENST00000419349	22 kDa		Homo sapiens											angiogenesis involved in wound healing, skeletal muscle tissue regeneration										0,0060%	0	0	0	0
522	TRUE	Empty	Isoform 3 of Dihydrolipoyl dehydrogenase, mitochondrial OS=Homo sapiens OX=9606 GN=DLD	sp|P09622-3|DLDH_HUMAN (+1)	ENST00000205402	49 kDa		Homo sapiens																				acrosomal matrix	0,0045%	0	0	0	0
523	TRUE	Empty	Isoform 2 of Ras-related protein Ral-B OS=Homo sapiens OX=9606 GN=RALB	sp|P11234-2|RALB_HUMAN (+1)	ENST00000272519	26 kDa		Homo sapiens													extracellular exosome	extracellular exosome	extracellular exosome					extracellular exosome	0,0060%	0	0	0	0
524	TRUE	Empty	Isoform 3 of Spectrin beta chain, erythrocytic OS=Homo sapiens OX=9606 GN=SPTB	sp|P11277-3|SPTB1_HUMAN (+1)	ENST00000389720	243 kDa	TRUE	Homo sapiens										ER to Golgi vesicle-mediated transport											0,0060%	0	0	0	0
525	TRUE	Empty	Isoform 2 of B-cell receptor-associated protein 31 OS=Homo sapiens OX=9606 GN=BCAP31	sp|P51572-2|BAP31_HUMAN (+1)	ENST00000345046	35 kDa		Homo sapiens										ER to Golgi vesicle-mediated transport										clathrin-coated vesicle	0,0060%	0	0	0	0
526	TRUE	Empty	Isoform 2 of Guanine nucleotide-binding protein G(I)/G(S)/G(T) subunit beta-1 OS=Homo sapiens OX=9606 GN=GNB1	sp|P62873-2|GBB1_HUMAN (+1)	ENST00000378609	36 kDa	TRUE	Homo sapiens			platelet activation								platelet activation		extracellular exosome	extracellular exosome	extracellular exosome					extracellular exosome	0,0045%	0	0	0	0
527	TRUE	Empty	Isoform B of Phosphate carrier protein, mitochondrial OS=Homo sapiens OX=9606 GN=SLC25A3	sp|Q00325-2|MPCP_HUMAN (+1)	ENST00000188376	40 kDa		Homo sapiens													extracellular exosome	extracellular exosome	extracellular exosome					extracellular exosome	0,0060%	0	0	0	0
528	TRUE	Empty	Importin subunit beta-1 OS=Homo sapiens OX=9606 GN=KPNB1 PE=1 SV=2	sp|Q14974|IMB1_HUMAN	ENST00000290158	97 kDa		Homo sapiens					neutrophil degranulation			NLS-bearing protein import into nucleus, mitotic chromosome movement towards spindle pole, neutrophil degranulation, ribosomal protein import into nucleus	NLS-bearing protein import into nucleus, neutrophil degranulation, ribosomal protein import into nucleus	neutrophil degranulation			extracellular exosome	extracellular exosome	extracellular exosome				specific granule lumen	extracellular exosome, ficolin-1-rich granule lumen, specific granule lumen	0,0060%	0	0	0	0
529	TRUE	Empty	Isoform 4 of Mitochondrial antiviral-signaling protein OS=Homo sapiens OX=9606 GN=MAVS	sp|Q7Z434-4|MAVS_HUMAN (+1)	ENST00000416600	40 kDa		Homo sapiens																					0	0	0	0,0080%	0
530	TRUE	Empty	Coronin-1B OS=Homo sapiens OX=9606 GN=CORO1B PE=1 SV=1	sp|Q9BR76|COR1B_HUMAN	ENST00000341356	54 kDa		Homo sapiens											wound healing	focal adhesion	extracellular exosome	extracellular exosome	extracellular exosome					extracellular exosome	0,0060%	0	0	0	0
531	TRUE	Empty	Fructosamine-3-kinase OS=Homo sapiens OX=9606 GN=FN3K PE=1 SV=1	sp|Q9H479|FN3K_HUMAN	ENST00000300784	35 kDa		Homo sapiens																					0,0060%	0	0	0	0
532	TRUE	Empty	Neudesin OS=Homo sapiens OX=9606 GN=NENF PE=1 SV=1	sp|Q9UMX5|NENF_HUMAN	ENST00000366988	19 kDa		Homo sapiens														extracellular space							0	0	0	0,0080%	0
533	TRUE	Empty	FH1/FH2 domain-containing protein 1 OS=Homo sapiens OX=9606 GN=FHOD1 PE=1 SV=3	sp|Q9Y613|FHOD1_HUMAN	ENST00000258201	127 kDa		Homo sapiens																					0,0045%	0	0	0	0
534	TRUE	Empty	Citrate synthase OS=Homo sapiens OX=9606 GN=CS PE=1 SV=1	tr|B4DJV2|B4DJV2_HUMAN		50 kDa	TRUE	unknown																					0,0045%	0	0	0	0
535	TRUE	Empty	Isoform 2 of C-type lectin domain family 1 member B OS=Homo sapiens OX=9606 GN=CLEC1B	sp|Q9P126-2|CLC1B_HUMAN (+1)	ENST00000298527	23 kDa		Homo sapiens			platelet activation								platelet activation										0,0045%	0	0	0	0
536	TRUE	Empty	Leucine-rich repeat flightless-interacting protein 2 OS=Homo sapiens OX=9606 GN=LRRFIP2 PE=1 SV=1	sp|Q9Y608|LRRF2_HUMAN	ENST00000336686	82 kDa		Homo sapiens																					0,0045%	0	0	0	0
537	TRUE	Empty	Protein Z-dependent protease inhibitor OS=Homo sapiens OX=9606 GN=SERPINA10 PE=1 SV=1	tr|G3V2W1|G3V2W1_HUMAN		55 kDa		unknown																					0,0045%	0	0	0	0
538	TRUE	Empty	Isoform 4 of RAS guanyl-releasing protein 2 OS=Homo sapiens OX=9606 GN=RASGRP2	sp|Q7LDG7-4|GRP2_HUMAN (+1)	ENST00000354024	69 kDa		Homo sapiens																					0,0030%	0	0	0	0
539	TRUE	Empty	Isoform 2 of AP-1 complex subunit gamma-1 OS=Homo sapiens OX=9606 GN=AP1G1	sp|O43747-2|AP1G1_HUMAN (+1)	ENST00000299980	92 kDa		Homo sapiens										Golgi to lysosome transport										AP-1 adaptor complex, clathrin-coated vesicle, clathrin-coated vesicle membrane, recycling endosome	0,0030%	0	0	0	0
540	TRUE	Empty	Isoform A of Serine/threonine-protein kinase 24 OS=Homo sapiens OX=9606 GN=STK24	sp|Q9Y6E0-2|STK24_HUMAN (+1)	ENST00000376547	48 kDa		Homo sapiens													extracellular exosome	extracellular exosome	extracellular exosome					extracellular exosome	0,0030%	0	0	0	0
541	TRUE	Empty	Retinol-binding protein 4 OS=Homo sapiens OX=9606 GN=RBP4 PE=1 SV=3	sp|P02753|RET4_HUMAN (+1)	ENST00000371464	23 kDa		Homo sapiens								retinol transport	retinol transport				extracellular exosome	extracellular exosome, extracellular space	extracellular exosome					extracellular exosome	0	0	0,0033%	0	0
542	TRUE	Empty	Isoform 2 of Proteasome subunit beta type-8 OS=Homo sapiens OX=9606 GN=PSMB8	sp|P28062-2|PSB8_HUMAN (+2)	ENST00000374881	30 kDa		Homo sapiens													extracellular exosome	extracellular exosome	extracellular exosome					extracellular exosome	0,0030%	0	0	0	0
543	TRUE	Empty	Isoform 2 of ATP-citrate synthase OS=Homo sapiens OX=9606 GN=ACLY	sp|P53396-2|ACLY_HUMAN (+2)	ENST00000352035	120 kDa		Homo sapiens					neutrophil degranulation			neutrophil degranulation	neutrophil degranulation	neutrophil degranulation			extracellular exosome	extracellular exosome	extracellular exosome				azurophil granule lumen	azurophil granule lumen, extracellular exosome, ficolin-1-rich granule lumen	0,0030%	0	0	0	0
544	TRUE	Empty	Protein LYRIC OS=Homo sapiens OX=9606 GN=MTDH PE=1 SV=2	sp|Q86UE4|LYRIC_HUMAN (+1)	ENST00000336273	64 kDa		Homo sapiens																					0	0	0	0,0040%	0
545	TRUE	Empty	ADP-ribosylation factor-like protein 8B OS=Homo sapiens OX=9606 GN=ARL8B PE=1 SV=1	sp|Q9NVJ2|ARL8B_HUMAN	ENST00000256496	22 kDa		Homo sapiens								anterograde axonal transport	anterograde axonal transport				extracellular exosome	extracellular exosome	extracellular exosome					extracellular exosome, late endosome membrane	0	0	0,0033%	0	0
546	TRUE	Empty	Ras-related protein Rab-2A OS=Homo sapiens OX=9606 GN=RAB2A PE=1 SV=1	tr|E9PKL7|E9PKL7_HUMAN		21 kDa		unknown																					0	0	0,0033%	0	0
547	TRUE	Empty	Alpha-centractin OS=Homo sapiens OX=9606 GN=ACTR1A PE=1 SV=1	tr|R4GMT0|R4GMT0_HUMAN		37 kDa		unknown																					0	0	0,0033%	0	0
548	TRUE	Empty	Alpha-fetoprotein OS=Homo sapiens OX=9606 GN=AFP PE=1 SV=1	sp|P02771|FETA_HUMAN (+1)	ENST00000395792	69 kDa		Homo sapiens														extracellular space							0,0030%	0	0	0	0
549	TRUE	Empty	CD151 antigen OS=Homo sapiens OX=9606 GN=CD151 PE=1 SV=3	sp|P48509|CD151_HUMAN (+1)	ENST00000322008	28 kDa		Homo sapiens											wound healing, spreading of cells	focal adhesion		basement membrane							0,0030%	0	0	0	0
550	TRUE	Empty	Proteasome subunit beta type-2 OS=Homo sapiens OX=9606 GN=PSMB2 PE=1 SV=1	sp|P49721|PSB2_HUMAN	ENST00000373237	23 kDa		Homo sapiens													extracellular exosome	extracellular exosome	extracellular exosome					extracellular exosome	0,0030%	0	0	0	0
551	TRUE	Empty	Emerin OS=Homo sapiens OX=9606 GN=EMD PE=1 SV=1	sp|P50402|EMD_HUMAN	ENST00000369842	29 kDa		Homo sapiens																					0	0	0	0,0040%	0
552	TRUE	Empty	Endothelial cell-selective adhesion molecule OS=Homo sapiens OX=9606 GN=ESAM PE=1 SV=1	sp|Q96AP7|ESAM_HUMAN (+1)	ENST00000278927	41 kDa		Homo sapiens																					0,0030%	0	0	0	0
553	TRUE	Empty	GTP-binding protein SAR1a OS=Homo sapiens OX=9606 GN=SAR1A PE=1 SV=1	sp|Q9NR31|SAR1A_HUMAN	ENST00000373238	22 kDa		Homo sapiens								cargo loading into COPII-coated vesicle	cargo loading into COPII-coated vesicle	ER to Golgi vesicle-mediated transport, cargo loading into COPII-coated vesicle										COPII vesicle coat	0,0030%	0	0	0	0
554	TRUE	Empty	Immunoglobulin lambda variable 1-51 OS=Homo sapiens OX=9606 GN=IGLV1-51 PE=1 SV=2	sp|P01701|LV151_HUMAN	ENST00000390290	12 kDa		Homo sapiens								Fc-gamma receptor signaling pathway involved in phagocytosis	Fc-gamma receptor signaling pathway involved in phagocytosis	Fc-gamma receptor signaling pathway involved in phagocytosis, receptor-mediated endocytosis			extracellular exosome	extracellular exosome, extracellular space	extracellular exosome					extracellular exosome	0,0030%	0	0	0	0
555	TRUE	Empty	2,4-dienoyl-CoA reductase, mitochondrial OS=Homo sapiens OX=9606 GN=DECR1 PE=1 SV=1	sp|Q16698|DECR_HUMAN	ENST00000220764	36 kDa		Homo sapiens																					0	0	0	0,0040%	0
556	TRUE	Empty	Proteasome subunit alpha type-6 OS=Homo sapiens OX=9606 GN=PSMA6 PE=1 SV=1	sp|P60900|PSA6_HUMAN (+3)	ENST00000261479	27 kDa		Homo sapiens													extracellular exosome	extracellular exosome	extracellular exosome			sarcomere		extracellular exosome	0,0030%	0	0	0	0
557	TRUE	Empty	Isoform PDE5A2 of cGMP-specific 3',5'-cyclic phosphodiesterase OS=Homo sapiens OX=9606 GN=PDE5A	sp|O76074-2|PDE5A_HUMAN (+2)	ENST00000264805	95 kDa		Homo sapiens																					0,0030%	0	0	0	0
558	TRUE	Empty	DNA damage-binding protein 1 OS=Homo sapiens OX=9606 GN=DDB1 PE=1 SV=1	sp|Q16531|DDB1_HUMAN	ENST00000301764	127 kDa		Homo sapiens													extracellular exosome	extracellular exosome, extracellular space	extracellular exosome					extracellular exosome	0,0030%	0	0	0	0
559	TRUE	Empty	Isoform GN-1 of Glycogenin-1 OS=Homo sapiens OX=9606 GN=GYG1	sp|P46976-2|GLYG_HUMAN (+1)	ENST00000296048	37 kDa		Homo sapiens					neutrophil degranulation			neutrophil degranulation	neutrophil degranulation	neutrophil degranulation									secretory granule lumen	ficolin-1-rich granule lumen, secretory granule lumen	0,0030%	0	0	0	0
560	TRUE	Empty	Isoform 2 of 26S proteasome non-ATPase regulatory subunit 2 OS=Homo sapiens OX=9606 GN=PSMD2	sp|Q13200-2|PSMD2_HUMAN (+2)	ENST00000310118	82 kDa		Homo sapiens					neutrophil degranulation			neutrophil degranulation	neutrophil degranulation	neutrophil degranulation			extracellular exosome	extracellular exosome	extracellular exosome				secretory granule lumen	extracellular exosome, ficolin-1-rich granule lumen, secretory granule lumen	0	0	0	0,0040%	0
561	TRUE	Empty	Aspartate aminotransferase, mitochondrial OS=Homo sapiens OX=9606 GN=GOT2 PE=1 SV=3	sp|P00505|AATM_HUMAN	ENST00000245206	48 kDa		Homo sapiens								fatty acid transport, lactation	fatty acid transport, lactation				extracellular exosome	extracellular exosome	extracellular exosome					extracellular exosome	0,0045%	0	0	0	0
562	TRUE	Empty	Isoform 2 of Aspartate--tRNA ligase, cytoplasmic OS=Homo sapiens OX=9606 GN=DARS	sp|P14868-2|SYDC_HUMAN (+1)	ENST00000264161	46 kDa		Homo sapiens													extracellular exosome	extracellular exosome	extracellular exosome					extracellular exosome	0,0045%	0	0	0	0
563	TRUE	Empty	Guanine nucleotide-binding protein G(z) subunit alpha OS=Homo sapiens OX=9606 GN=GNAZ PE=1 SV=3	sp|P19086|GNAZ_HUMAN	ENST00000615612	41 kDa		Homo sapiens																					0,0045%	0	0	0	0
564	TRUE	Empty	Proteasome subunit beta type-1 OS=Homo sapiens OX=9606 GN=PSMB1 PE=1 SV=2	sp|P20618|PSB1_HUMAN	ENST00000262193	26 kDa		Homo sapiens					neutrophil degranulation			neutrophil degranulation	neutrophil degranulation	neutrophil degranulation			extracellular exosome	extracellular exosome	extracellular exosome				secretory granule lumen	extracellular exosome, ficolin-1-rich granule lumen, secretory granule lumen	0	0	0,0049%	0	0
565	TRUE	Empty	Serpin B9 OS=Homo sapiens OX=9606 GN=SERPINB9 PE=1 SV=1	sp|P50453|SPB9_HUMAN	ENST00000380698	42 kDa		Homo sapiens													extracellular exosome	extracellular exosome, extracellular space	extracellular exosome					extracellular exosome	0,0045%	0	0	0	0
566	TRUE	Empty	Complement component 1 Q subcomponent-binding protein, mitochondrial OS=Homo sapiens OX=9606 GN=C1QBP PE=1 SV=1	sp|Q07021|C1QBP_HUMAN	ENST00000225698	31 kDa		Homo sapiens											blood coagulation, intrinsic pathway			extracellular space							0	0	0	0,0060%	0
567	TRUE	Empty	Dermatopontin OS=Homo sapiens OX=9606 GN=DPT PE=1 SV=2	sp|Q07507|DERM_HUMAN	ENST00000367817	24 kDa		Homo sapiens														extracellular space							0	0	0	0,0060%	0
568	TRUE	Empty	Receptor-type tyrosine-protein phosphatase eta OS=Homo sapiens OX=9606 GN=PTPRJ PE=1 SV=3	sp|Q12913|PTPRJ_HUMAN (+2)	ENST00000418331	146 kDa		Homo sapiens					neutrophil degranulation			neutrophil degranulation	neutrophil degranulation	neutrophil degranulation			extracellular exosome	extracellular exosome	extracellular exosome					extracellular exosome, specific granule membrane	0,0045%	0	0	0	0
569	TRUE	Empty	Beta-actin-like protein 2 OS=Homo sapiens OX=9606 GN=ACTBL2 PE=1 SV=2	sp|Q562R1|ACTBL_HUMAN	ENST00000423391	42 kDa	TRUE	Homo sapiens													extracellular exosome	extracellular exosome, extracellular space	extracellular exosome					extracellular exosome	0,0045%	0	0	0	0
570	TRUE	Empty	Isoform 2 of Junctional adhesion molecule C OS=Homo sapiens OX=9606 GN=JAM3	sp|Q9BX67-2|JAM3_HUMAN (+1)	ENST00000299106	29 kDa		Homo sapiens							regulation of actin cytoskeleton organization by cell-cell adhesion							extracellular space							0,0045%	0	0	0	0
571	TRUE	Empty	Isoform 2 of Band 4.1-like protein 3 OS=Homo sapiens OX=9606 GN=EPB41L3	sp|Q9Y2J2-2|E41L3_HUMAN (+5)	ENST00000341928	97 kDa		Homo sapiens								cytoskeletal anchoring at plasma membrane, protein localization to plasma membrane													0	0	0	0,0060%	0
572	TRUE	Empty	CD2-associated protein OS=Homo sapiens OX=9606 GN=CD2AP PE=1 SV=1	sp|Q9Y5K6|CD2AP_HUMAN	ENST00000359314	71 kDa		Homo sapiens													extracellular exosome	extracellular exosome	extracellular exosome					endocytic vesicle, extracellular exosome	0	0	0	0,0060%	0
573	TRUE	Empty	Lymphocyte-specific protein 1 (Fragment) OS=Homo sapiens OX=9606 GN=LSP1 PE=1 SV=1	tr|E7EMG9|E7EMG9_HUMAN		31 kDa		unknown																					0	0	0	0,0060%	0
574	TRUE	Empty	cAMP-dependent protein kinase type I-alpha regulatory subunit (Fragment) OS=Homo sapiens OX=9606 GN=PRKAR1A PE=1 SV=1	tr|K7EM13|K7EM13_HUMAN		17 kDa		unknown																					0,0045%	0	0	0	0
575	TRUE	Empty	Bactericidal permeability-increasing protein OS=Homo sapiens OX=9606 GN=BPI PE=1 SV=4	sp|P17213|BPI_HUMAN	ENST00000262865	54 kDa		Homo sapiens					neutrophil degranulation			neutrophil degranulation	neutrophil degranulation	neutrophil degranulation			extracellular exosome	extracellular exosome	extracellular exosome				azurophil granule lumen, specific granule lumen	azurophil granule lumen, extracellular exosome, specific granule lumen	0,0045%	0	0	0	0
576	TRUE	Empty	Isoform 4 of Ras-related protein Rab-37 OS=Homo sapiens OX=9606 GN=RAB37	sp|Q96AX2-4|RAB37_HUMAN (+2)	ENST00000392612	21 kDa		Homo sapiens					neutrophil degranulation			neutrophil degranulation	neutrophil degranulation	neutrophil degranulation										azurophil granule membrane, specific granule membrane	0,0045%	0	0	0	0
577	TRUE	Empty	Isoform B2 of Smoothelin OS=Homo sapiens OX=9606 GN=SMTN	sp|P53814-5|SMTN_HUMAN (+4)	ENST00000333137	99 kDa		Homo sapiens																					0	0	0	0,0060%	0
578	TRUE	Empty	NAD-dependent malic enzyme, mitochondrial OS=Homo sapiens OX=9606 GN=ME2 PE=1 SV=1	sp|P23368|MAOM_HUMAN (+4)	ENST00000321341	65 kDa		Homo sapiens																					0,0045%	0	0	0	0
579	TRUE	Empty	Isoform 2 of Glial fibrillary acidic protein OS=Homo sapiens OX=9606 GN=GFAP	sp|P14136-2|GFAP_HUMAN (+5)	ENST00000435360	50 kDa	TRUE	Homo sapiens																					0	0	0	0	0,012%
580	TRUE	Empty	Isoform 2 of S-methyl-5'-thioadenosine phosphorylase OS=Homo sapiens OX=9606 GN=MTAP	sp|Q13126-2|MTAP_HUMAN (+4)	ENST00000380172	38 kDa		Homo sapiens													extracellular exosome	extracellular exosome	extracellular exosome					extracellular exosome	0,0030%	0	0	0	0
581	TRUE	Empty	Isoform 2 of Septin-5 OS=Homo sapiens OX=9606 GN=SEPT5	sp|Q99719-2|SEPT5_HUMAN (+1)	ENST00000438754	39 kDa		Homo sapiens					synaptic vesicle targeting			synaptic vesicle targeting	synaptic vesicle targeting	synaptic vesicle targeting										synaptic vesicle	0,0030%	0	0	0	0
582	TRUE	Empty	GTP-binding nuclear protein Ran OS=Homo sapiens OX=9606 GN=RAN PE=1 SV=3	sp|P62826|RAN_HUMAN (+2)	ENST00000392369	24 kDa		Homo sapiens								protein import into nucleus, snRNA import into nucleus, tRNA export from nucleus	protein import into nucleus, snRNA import into nucleus, tRNA export from nucleus				extracellular exosome	extracellular exosome	extracellular exosome					extracellular exosome, melanosome, recycling endosome	0,0030%	0	0	0	0
583	TRUE	Empty	Ubiquitin-conjugating enzyme E2 N OS=Homo sapiens OX=9606 GN=UBE2N PE=1 SV=1	sp|P61088|UBE2N_HUMAN (+2)	ENST00000318066	17 kDa		Homo sapiens													extracellular exosome	extracellular exosome	extracellular exosome					extracellular exosome	0,0030%	0	0	0	0
584	TRUE	Empty	Twinfilin-2 OS=Homo sapiens OX=9606 GN=TWF2 PE=1 SV=2	sp|Q6IBS0|TWF2_HUMAN	ENST00000305533	40 kDa		Homo sapiens								sequestering of actin monomers					extracellular exosome	extracellular exosome	extracellular exosome					extracellular exosome	0,0030%	0	0	0	0
585	TRUE	Empty	Isoform 4 of Rap1 GTPase-GDP dissociation stimulator 1 OS=Homo sapiens OX=9606 GN=RAP1GDS1	sp|P52306-4|GDS1_HUMAN (+3)	ENST00000264572	66 kDa		Homo sapiens													extracellular exosome	extracellular exosome	extracellular exosome					extracellular exosome	0,0030%	0	0	0	0
586	TRUE	Empty	Complement component C8 gamma chain OS=Homo sapiens OX=9606 GN=C8G PE=1 SV=3	sp|P07360|CO8G_HUMAN	ENST00000224181	22 kDa		Homo sapiens													extracellular exosome	blood microparticle, extracellular exosome	extracellular exosome					extracellular exosome	0,0030%	0	0	0	0
587	TRUE	Empty	Isoform 3 of Reticulon-3 OS=Homo sapiens OX=9606 GN=RTN3	sp|O95197-3|RTN3_HUMAN	ENST00000339997	26 kDa		Homo sapiens										vesicle-mediated transport				extracellular space							0,0030%	0	0	0	0
588	TRUE	Empty	Isoform 2 of Ras GTPase-activating protein 3 OS=Homo sapiens OX=9606 GN=RASA3	sp|Q14644-2|RASA3_HUMAN (+1)	ENST00000334062	92 kDa		Homo sapiens																					0,0045%	0	0	0	0
589	TRUE	Empty	Isoform 2 of Sarcolemmal membrane-associated protein OS=Homo sapiens OX=9606 GN=SLMAP	sp|Q14BN4-2|SLMAP_HUMAN (+6)	ENST00000295951	91 kDa		Homo sapiens								protein localization to plasma membrane													0	0	0	0,0060%	0
590	TRUE	Empty	Vesicle-associated membrane protein 3 OS=Homo sapiens OX=9606 GN=VAMP3 PE=1 SV=3	sp|Q15836|VAMP3_HUMAN	ENST00000054666	11 kDa		Homo sapiens					calcium ion regulated exocytosis			Golgi to plasma membrane protein transport, calcium ion regulated exocytosis, vesicle docking involved in exocytosis	Golgi to plasma membrane protein transport, calcium ion regulated exocytosis, vesicle docking involved in exocytosis	Golgi to plasma membrane protein transport, SNARE complex assembly, calcium ion regulated exocytosis, exocytosis, retrograde transport, endosome to Golgi, vesicle docking involved in exocytosis, vesicle-mediated transport										clathrin-coated vesicle, clathrin-coated vesicle membrane, integral component of synaptic vesicle membrane, phagocytic vesicle membrane, recycling endosome, recycling endosome membrane, secretory granule, transport vesicle	0	0	0	0,0060%	0
591	TRUE	Empty	Isoform 2 of Tyrosine-protein phosphatase non-receptor type 6 OS=Homo sapiens OX=9606 GN=PTPN6	sp|P29350-3|PTN6_HUMAN (+2)	ENST00000318974	68 kDa		Homo sapiens			platelet aggregation		neutrophil degranulation		platelet aggregation	neutrophil degranulation	neutrophil degranulation	neutrophil degranulation	platelet aggregation		extracellular exosome	extracellular exosome	extracellular exosome				specific granule lumen	extracellular exosome, specific granule lumen, tertiary granule lumen	0,0030%	0	0	0	0
592	TRUE	Empty	Isoform 2 of Peroxisomal multifunctional enzyme type 2 OS=Homo sapiens OX=9606 GN=HSD17B4	sp|P51659-2|DHB4_HUMAN (+3)	ENST00000256216	83 kDa		Homo sapiens																					0,0030%	0	0	0	0
593	TRUE	Empty	Isoform 2 of Protein CDV3 homolog OS=Homo sapiens OX=9606 GN=CDV3	sp|Q9UKY7-2|CDV3_HUMAN (+2)	ENST00000264993	22 kDa		Homo sapiens																					0	0	0	0,0060%	0
594	TRUE	Empty	Glycoprotein hormones alpha chain OS=Homo sapiens OX=9606 GN=CGA PE=1 SV=1	tr|A0A0R4J2F0|A0A0R4J2F0_HUMAN		13 kDa		unknown																					0	0	0	0	0,0083%
595	TRUE	Empty	Immunoglobulin lambda variable 2-18 OS=Homo sapiens OX=9606 GN=IGLV2-18 PE=3 SV=2	sp|A0A075B6J9|LV218_HUMAN	ENST00000390310	12 kDa		Homo sapiens														extracellular space							0	0	0	0,0040%	0
596	TRUE	Empty	Isoform 2 of PDZ domain-containing protein GIPC1 OS=Homo sapiens OX=9606 GN=GIPC1	sp|O14908-2|GIPC1_HUMAN (+2)	ENST00000345425	26 kDa		Homo sapiens								glutamate secretion	glutamate secretion				extracellular exosome	extracellular exosome	extracellular exosome					endocytic vesicle, extracellular exosome, synaptic vesicle, vesicle membrane	0	0	0	0,0040%	0
597	TRUE	Empty	Signal transducing adapter molecule 2 OS=Homo sapiens OX=9606 GN=STAM2 PE=1 SV=1	sp|O75886|STAM2_HUMAN	ENST00000263904	58 kDa	TRUE	Homo sapiens																				ESCRT-0 complex, early endosome membrane	0	0	0	0,0040%	0
598	TRUE	Empty	Complement C1q subcomponent subunit A OS=Homo sapiens OX=9606 GN=C1QA PE=1 SV=2	sp|P02745|C1QA_HUMAN	ENST00000374642	26 kDa		Homo sapiens														complement component C1 complex							0,0030%	0	0	0	0
599	TRUE	Empty	Glutathione S-transferase P OS=Homo sapiens OX=9606 GN=GSTP1 PE=1 SV=2	sp|P09211|GSTP1_HUMAN	ENST00000398606	23 kDa		Homo sapiens					neutrophil degranulation			neutrophil degranulation	neutrophil degranulation	neutrophil degranulation			extracellular exosome	extracellular exosome, extracellular space	extracellular exosome				secretory granule lumen	extracellular exosome, ficolin-1-rich granule lumen, secretory granule lumen	0,0030%	0	0	0	0
600	TRUE	Empty	Eosinophil peroxidase OS=Homo sapiens OX=9606 GN=EPX PE=1 SV=2	sp|P11678|PERE_HUMAN	ENST00000225371	81 kDa	TRUE	Homo sapiens					neutrophil degranulation			neutrophil degranulation	neutrophil degranulation	neutrophil degranulation			extracellular exosome	extracellular exosome, extracellular space	extracellular exosome				secretory granule lumen	extracellular exosome, secretory granule lumen	0,0030%	0	0	0	0
601	TRUE	Empty	Protein disulfide-isomerase A4 OS=Homo sapiens OX=9606 GN=PDIA4 PE=1 SV=2	sp|P13667|PDIA4_HUMAN	ENST00000652332	73 kDa		Homo sapiens								protein secretion	protein secretion					extracellular space						melanosome	0,0030%	0	0	0	0
602	TRUE	Empty	Isoform 2 of Nidogen-1 OS=Homo sapiens OX=9606 GN=NID1	sp|P14543-2|NID1_HUMAN (+1)	ENST00000264187	122 kDa		Homo sapiens													extracellular exosome	basement membrane, extracellular exosome	extracellular exosome					extracellular exosome	0	0	0	0,0040%	0
603	TRUE	Empty	Isoform 2 of Stathmin OS=Homo sapiens OX=9606 GN=STMN1	sp|P16949-2|STMN1_HUMAN (+2)	ENST00000357865	20 kDa		Homo sapiens													extracellular exosome	extracellular exosome	extracellular exosome					extracellular exosome	0	0	0	0,0040%	0
604	TRUE	Empty	Isoform 2 of ATP-dependent 6-phosphofructokinase, liver type OS=Homo sapiens OX=9606 GN=PFKL	sp|P17858-2|PFKAL_HUMAN	ENST00000349048	90 kDa	TRUE	Homo sapiens					neutrophil degranulation			neutrophil degranulation	neutrophil degranulation	neutrophil degranulation			extracellular exosome	extracellular exosome	extracellular exosome				secretory granule lumen	extracellular exosome, ficolin-1-rich granule lumen, secretory granule lumen	0,0030%	0	0	0	0
605	TRUE	Empty	Sodium/hydrogen exchanger 1 OS=Homo sapiens OX=9606 GN=SLC9A1 PE=1 SV=2	sp|P19634|SL9A1_HUMAN	ENST00000263980	91 kDa		Homo sapiens								hydrogen ion transmembrane transport, potassium ion transmembrane transport	hydrogen ion transmembrane transport, potassium ion transmembrane transport			focal adhesion	extracellular exosome	extracellular exosome	extracellular exosome					extracellular exosome	0	0	0	0,0040%	0
606	TRUE	Empty	Azurocidin OS=Homo sapiens OX=9606 GN=AZU1 PE=1 SV=3	sp|P20160|CAP7_HUMAN	ENST00000233997	27 kDa		Homo sapiens					neutrophil degranulation			neutrophil degranulation	neutrophil degranulation	neutrophil degranulation			extracellular exosome	extracellular exosome, extracellular space	extracellular exosome				azurophil granule lumen	azurophil granule, azurophil granule lumen, azurophil granule membrane, extracellular exosome	0,0030%	0	0	0	0
607	TRUE	Empty	Isoform 2 of DnaJ homolog subfamily B member 2 OS=Homo sapiens OX=9606 GN=DNAJB2	sp|P25686-2|DNJB2_HUMAN (+6)	ENST00000336576	31 kDa		Homo sapiens																					0	0	0	0,0040%	0
608	TRUE	Empty	Isoform 2 of Polypyrimidine tract-binding protein 1 OS=Homo sapiens OX=9606 GN=PTBP1	sp|P26599-2|PTBP1_HUMAN (+4)	ENST00000349038	59 kDa		Homo sapiens													extracellular exosome	extracellular exosome	extracellular exosome					extracellular exosome	0,0030%	0	0	0	0
609	TRUE	Empty	Peptidyl-prolyl cis-trans isomerase FKBP2 OS=Homo sapiens OX=9606 GN=FKBP2 PE=1 SV=2	sp|P26885|FKBP2_HUMAN	ENST00000309366	16 kDa		Homo sapiens																					0	0	0	0,0040%	0
610	TRUE	Empty	UMP-CMP kinase OS=Homo sapiens OX=9606 GN=CMPK1 PE=1 SV=3	sp|P30085|KCY_HUMAN	ENST00000371873	22 kDa		Homo sapiens													extracellular exosome	extracellular exosome	extracellular exosome					extracellular exosome	0,0030%	0	0	0	0
611	TRUE	Empty	Glycine--tRNA ligase OS=Homo sapiens OX=9606 GN=GARS PE=1 SV=3	sp|P41250|GARS_HUMAN	ENST00000389266	83 kDa		Homo sapiens													extracellular exosome	extracellular exosome	extracellular exosome					extracellular exosome, secretory granule	0	0	0,0033%	0	0
612	TRUE	Empty	Isoform 2 of Glutathione synthetase OS=Homo sapiens OX=9606 GN=GSS	sp|P48637-2|GSHB_HUMAN (+1)	ENST00000216951	40 kDa		Homo sapiens													extracellular exosome	extracellular exosome	extracellular exosome					extracellular exosome	0	0	0,0033%	0	0
613	TRUE	Empty	Hsc70-interacting protein OS=Homo sapiens OX=9606 GN=ST13 PE=1 SV=2	sp|P50502|F10A1_HUMAN (+2)	ENST00000216218	41 kDa		Homo sapiens													extracellular exosome	extracellular exosome	extracellular exosome					extracellular exosome	0,0030%	0	0	0	0
614	TRUE	Empty	Activated RNA polymerase II transcriptional coactivator p15 OS=Homo sapiens OX=9606 GN=SUB1 PE=1 SV=3	sp|P53999|TCP4_HUMAN	ENST00000265073	14 kDa		Homo sapiens													extracellular exosome	extracellular exosome	extracellular exosome					extracellular exosome	0	0	0	0,0040%	0
615	TRUE	Empty	UV excision repair protein RAD23 homolog B OS=Homo sapiens OX=9606 GN=RAD23B PE=1 SV=1	sp|P54727|RD23B_HUMAN	ENST00000358015	43 kDa		Homo sapiens																					0	0	0,0033%	0	0
616	TRUE	Empty	Alpha-soluble NSF attachment protein OS=Homo sapiens OX=9606 GN=NAPA PE=1 SV=3	sp|P54920|SNAA_HUMAN (+1)	ENST00000263354	33 kDa		Homo sapiens					synaptic vesicle priming			synaptic vesicle priming	synaptic vesicle priming	COPII vesicle coating, ER to Golgi vesicle-mediated transport, SNARE complex disassembly, intra-Golgi vesicle-mediated transport, retrograde vesicle-mediated transport, Golgi to ER, synaptic vesicle priming			extracellular exosome	extracellular exosome	extracellular exosome					extracellular exosome	0,0030%	0	0	0	0
617	TRUE	Empty	S-phase kinase-associated protein 1 OS=Homo sapiens OX=9606 GN=SKP1 PE=1 SV=2	sp|P63208|SKP1_HUMAN (+1)	ENST00000353411	19 kDa		Homo sapiens								maintenance of protein location in nucleus													0,0030%	0	0	0	0
618	TRUE	Empty	Nucleobindin-2 OS=Homo sapiens OX=9606 GN=NUCB2 PE=1 SV=3	sp|P80303|NUCB2_HUMAN (+2)	ENST00000323688	50 kDa		Homo sapiens													extracellular exosome	extracellular exosome, extracellular space	extracellular exosome					extracellular exosome	0	0	0,0033%	0	0
619	TRUE	Empty	Isoform 2 of Reticulocalbin-2 OS=Homo sapiens OX=9606 GN=RCN2	sp|Q14257-2|RCN2_HUMAN (+2)	ENST00000320963	39 kDa		Homo sapiens																					0	0	0	0,0040%	0
620	TRUE	Empty	Isoform 2 of Hyaluronan-binding protein 2 OS=Homo sapiens OX=9606 GN=HABP2	sp|Q14520-2|HABP2_HUMAN (+1)	ENST00000351270	60 kDa		Homo sapiens														extracellular space							0,0030%	0	0	0	0
621	TRUE	Empty	Isoform 2 of Septin-7 OS=Homo sapiens OX=9606 GN=SEPT7	sp|Q16181-2|SEPT7_HUMAN (+4)	ENST00000399034	51 kDa		Homo sapiens													extracellular exosome	extracellular exosome	extracellular exosome					extracellular exosome	0,0030%	0	0	0	0
622	TRUE	Empty	Reticulon-1 OS=Homo sapiens OX=9606 GN=RTN1 PE=1 SV=1	sp|Q16799|RTN1_HUMAN	ENST00000267484	84 kDa		Homo sapiens																					0	0	0	0,0040%	0
623	TRUE	Empty	Isoform 2 of UTP--glucose-1-phosphate uridylyltransferase OS=Homo sapiens OX=9606 GN=UGP2	sp|Q16851-2|UGPA_HUMAN (+3)	ENST00000337130	56 kDa		Homo sapiens													extracellular exosome	extracellular exosome	extracellular exosome					extracellular exosome	0,0030%	0	0	0	0
624	TRUE	Empty	Isoform 2 of Serine/threonine-protein phosphatase 6 regulatory subunit 3 OS=Homo sapiens OX=9606 GN=PPP6R3	sp|Q5H9R7-2|PP6R3_HUMAN (+9)	ENST00000265636	97 kDa		Homo sapiens										COPII vesicle coating											0	0	0	0,0040%	0
625	TRUE	Empty	Isoform 2 of Formin-binding protein 1-like OS=Homo sapiens OX=9606 GN=FNBP1L	sp|Q5T0N5-2|FBP1L_HUMAN (+5)	ENST00000260506	69 kDa		Homo sapiens								vesicle transport along actin filament	vesicle transport along actin filament	clathrin-dependent endocytosis, membrane budding										cytoplasmic vesicle	0	0	0	0,0040%	0
626	TRUE	Empty	Isoform 3 of CD109 antigen OS=Homo sapiens OX=9606 GN=CD109	sp|Q6YHK3-3|CD109_HUMAN (+2)	ENST00000287097	74 kDa		Homo sapiens				platelet degranulation	platelet degranulation			platelet degranulation	platelet degranulation	platelet degranulation				extracellular space		platelet alpha granule membrane				platelet alpha granule membrane	0,0030%	0	0	0	0
627	TRUE	Empty	Ubiquitin carboxyl-terminal hydrolase MINDY-1 OS=Homo sapiens OX=9606 GN=MINDY1 PE=1 SV=2	sp|Q8N5J2|MINY1_HUMAN	ENST00000312210	52 kDa		Homo sapiens																					0	0	0	0,0040%	0
628	TRUE	Empty	Isoform 2 of Retinol dehydrogenase 11 OS=Homo sapiens OX=9606 GN=RDH11	sp|Q8TC12-2|RDH11_HUMAN (+2)	ENST00000381346	34 kDa		Homo sapiens																					0,0030%	0	0	0	0
629	TRUE	Empty	Isoform C of Proteoglycan 4 OS=Homo sapiens OX=9606 GN=PRG4	sp|Q92954-3|PRG4_HUMAN	ENST00000367483	141 kDa		Homo sapiens																					0	0	0	0,0040%	0
630	TRUE	Empty	Isoform 2 of WW domain-binding protein 2 OS=Homo sapiens OX=9606 GN=WBP2	sp|Q969T9-2|WBP2_HUMAN (+5)	ENST00000254806	23 kDa		Homo sapiens																					0	0	0	0,0040%	0
631	TRUE	Empty	Isoform 2 of Ubiquitin carboxyl-terminal hydrolase 47 OS=Homo sapiens OX=9606 GN=USP47	sp|Q96K76-2|UBP47_HUMAN (+2)	ENST00000339865	147 kDa		Homo sapiens																					0	0	0	0,0040%	0
632	TRUE	Empty	Isoform 2 of Erbin OS=Homo sapiens OX=9606 GN=ERBIN	sp|Q96RT1-2|ERBIN_HUMAN (+9)	ENST00000284037	154 kDa		Homo sapiens												hemidesmosome		basement membrane							0,0030%	0	0	0	0
633	TRUE	Empty	Isoform 2 of Prohibitin-2 OS=Homo sapiens OX=9606 GN=PHB2	sp|Q99623-2|PHB2_HUMAN (+2)	ENST00000440277	29 kDa		Homo sapiens								protein import into nucleus	protein import into nucleus												0,0030%	0	0	0	0
634	TRUE	Empty	Spermatogenesis-defective protein 39 homolog OS=Homo sapiens OX=9606 GN=VIPAS39 PE=1 SV=1	sp|Q9H9C1|SPE39_HUMAN (+1)	ENST00000327028	57 kDa		Homo sapiens																				early endosome, late endosome, recycling endosome	0	0	0	0,0040%	0
635	TRUE	Empty	SH3 domain-binding glutamic acid-rich-like protein 2 OS=Homo sapiens OX=9606 GN=SH3BGRL2 PE=1 SV=2	sp|Q9UJC5|SH3L2_HUMAN	ENST00000369838	12 kDa		Homo sapiens																					0,0030%	0	0	0	0
636	TRUE	Empty	Isoform 2 of TRAF2 and NCK-interacting protein kinase OS=Homo sapiens OX=9606 GN=TNIK	sp|Q9UKE5-2|TNIK_HUMAN (+3)		151 kDa		Homo sapiens								protein localization to plasma membrane					extracellular exosome	extracellular exosome	extracellular exosome					extracellular exosome, recycling endosome	0	0	0	0,0040%	0
637	TRUE	Empty	Isoform 1 of Arf-GAP with SH3 domain, ANK repeat and PH domain-containing protein 1 OS=Homo sapiens OX=9606 GN=ASAP1	sp|Q9ULH1-2|ASAP1_HUMAN (+2)	ENST00000518721	126 kDa		Homo sapiens																					0,0030%	0	0	0	0
638	TRUE	Empty	Isoform 2 of Voltage-dependent anion-selective channel protein 3 OS=Homo sapiens OX=9606 GN=VDAC3	sp|Q9Y277-2|VDAC3_HUMAN (+1)	ENST00000022615	31 kDa		Homo sapiens								adenine transport	adenine transport				extracellular exosome	extracellular exosome	extracellular exosome					extracellular exosome	0,0030%	0	0	0	0
639	TRUE	Empty	Mitochondrial fission 1 protein OS=Homo sapiens OX=9606 GN=FIS1 PE=1 SV=2	sp|Q9Y3D6|FIS1_HUMAN	ENST00000223136	17 kDa		Homo sapiens																					0,0030%	0	0	0	0
640	TRUE	Empty	Serine/threonine-protein kinase MRCK beta OS=Homo sapiens OX=9606 GN=CDC42BPB PE=1 SV=2	sp|Q9Y5S2|MRCKB_HUMAN	ENST00000361246	194 kDa		Homo sapiens													extracellular exosome	extracellular exosome	extracellular exosome					extracellular exosome	0	0	0	0,0040%	0
641	TRUE	Empty	F-actin-uncapping protein LRRC16A (Fragment) OS=Homo sapiens OX=9606 GN=CARMIL1 PE=1 SV=1	tr|A0A0U1RQQ1|A0A0U1RQQ1_HUMAN		103 kDa		unknown																					0	0	0	0,0040%	0
642	TRUE	Empty	Lymphoid-restricted membrane protein OS=Homo sapiens OX=9606 GN=LRMP PE=1 SV=1	tr|F5H006|F5H006_HUMAN		50 kDa		unknown																					0	0	0	0,0040%	0
643	TRUE	Empty	Elongin-C OS=Homo sapiens OX=9606 GN=ELOC PE=1 SV=1	tr|R4GMY8|R4GMY8_HUMAN		7 kDa		unknown																					0	0	0,0033%	0	0
644	TRUE	Empty	Spectrin beta chain OS=Homo sapiens OX=9606 GN=SPTBN1 PE=1 SV=1	tr|A0A087WUZ3|A0A087WUZ3_HUMAN		275 kDa	TRUE	unknown																					0	0	0,0033%	0	0
645	TRUE	Empty	Neuroblast differentiation-associated protein AHNAK OS=Homo sapiens OX=9606 GN=AHNAK PE=1 SV=2	sp|Q09666|AHNK_HUMAN	ENST00000257247	629 kDa		Homo sapiens												focal adhesion	extracellular exosome	extracellular exosome	extracellular exosome					extracellular exosome, vesicle	0,0030%	0	0	0	0
646	TRUE	Empty	Platelet-activating factor acetylhydrolase IB subunit alpha OS=Homo sapiens OX=9606 GN=PAFAH1B1 PE=1 SV=2	sp|P43034|LIS1_HUMAN	ENST00000397195	47 kDa		Homo sapiens								maintenance of centrosome location, protein secretion, retrograde axonal transport, vesicle transport along microtubule	protein secretion, retrograde axonal transport, vesicle transport along microtubule				extracellular exosome	extracellular exosome	extracellular exosome					extracellular exosome	0,0030%	0	0	0	0
647	TRUE	Empty	U6 snRNA-associated Sm-like protein LSm8 OS=Homo sapiens OX=9606 GN=LSM8 PE=1 SV=3	sp|O95777|LSM8_HUMAN (+2)	ENST00000249299	10 kDa		Homo sapiens																					0	0	0	0,0040%	0
648	TRUE	Empty	ADP-ribosylation factor 5 OS=Homo sapiens OX=9606 GN=ARF5 PE=1 SV=2	sp|P84085|ARF5_HUMAN (+1)	ENST00000000233	21 kDa	TRUE	Homo sapiens										Golgi to plasma membrane transport, retrograde vesicle-mediated transport, Golgi to ER			extracellular exosome	extracellular exosome	extracellular exosome					extracellular exosome	0,0030%	0	0	0	0
649	TRUE	Empty	Histone H2A type 2-B OS=Homo sapiens OX=9606 GN=HIST2H2AB PE=1 SV=3	sp|Q8IUE6|H2A2B_HUMAN	ENST00000331128	14 kDa	TRUE	Homo sapiens													extracellular exosome	extracellular exosome	extracellular exosome					extracellular exosome	0,0030%	0	0	0	0
650	TRUE	Empty	Calcium-binding protein 39 OS=Homo sapiens OX=9606 GN=CAB39 PE=1 SV=1	sp|Q9Y376|CAB39_HUMAN (+1)	ENST00000258418	40 kDa		Homo sapiens					neutrophil degranulation			neutrophil degranulation	neutrophil degranulation	neutrophil degranulation			extracellular exosome	extracellular exosome	extracellular exosome				secretory granule lumen	extracellular exosome, ficolin-1-rich granule lumen, secretory granule lumen	0,0030%	0	0	0	0
651	TRUE	Empty	Isoform 2 of Eukaryotic initiation factor 4A-I OS=Homo sapiens OX=9606 GN=EIF4A1	sp|P60842-2|IF4A1_HUMAN (+4)	ENST00000293831	40 kDa		Homo sapiens													extracellular exosome	extracellular exosome	extracellular exosome					extracellular exosome	0,0030%	0	0	0	0
652	TRUE	Empty	Immunoglobulin heavy variable 3-20 OS=Homo sapiens OX=9606 GN=IGHV3-20 PE=3 SV=2	sp|A0A0C4DH32|HV320_HUMAN	ENST00000390606	13 kDa	TRUE	Homo sapiens								phagocytosis, engulfment, phagocytosis, recognition	phagocytosis, engulfment, phagocytosis, recognition	phagocytosis, engulfment, phagocytosis, recognition				immunoglobulin complex, circulating							0,0030%	0	0	0	0

## Sheet: Protein_Probabilities
																													Protein Identification Probability	Protein Identification Probability	Protein Identification Probability	Protein Identification Probability	Protein Identification Probability
PRF lysates Proteins CM_All_Human_190621																													Con_100_CM	Elu_50_CM	Elu_100_CM	Fil_50_CM	Fil_100_CM
#	Visible?	Starred?	Identified Proteins (652)	Accession Number	Alternate ID	Molecular Weight	Protein Grouping Ambiguity	Taxonomy	negative regulation of blood coagulation	plasma lipoprotein particle remodeling	platelet activation	platelet degranulation	regulated exocytosis	retina homeostasis	single organismal cell-cell adhesion	single-organism localization	single-organism transport	vesicle-mediated transport	wound healing	cell-substrate junction	extracellular organelle	extracellular region part	extracellular vesicle	platelet alpha granule	platelet alpha granule lumen	sarcomere	secretory granule lumen	vesicle	Con_100_CM	Elu_50_CM	Elu_100_CM	Fil_50_CM	Fil_100_CM
1	TRUE	Empty	Serum albumin OS=Homo sapiens OX=9606 GN=ALB PE=1 SV=2	sp|P02768|ALBU_HUMAN	ENST00000295897	69 kDa		Homo sapiens		high-density lipoprotein particle remodeling		platelet degranulation	platelet degranulation	retina homeostasis		maintenance of mitochondrion location, platelet degranulation	platelet degranulation	platelet degranulation, receptor-mediated endocytosis			extracellular exosome	blood microparticle, extracellular exosome, extracellular space	extracellular exosome	platelet alpha granule lumen	platelet alpha granule lumen		platelet alpha granule lumen	extracellular exosome, platelet alpha granule lumen	1	0	1	1	1
2	TRUE	Empty	Serotransferrin OS=Homo sapiens OX=9606 GN=TF PE=1 SV=3	sp|P02787|TRFE_HUMAN	ENST00000402696	77 kDa	TRUE	Homo sapiens				platelet degranulation	platelet degranulation	retina homeostasis		platelet degranulation	platelet degranulation	platelet degranulation			extracellular exosome	blood microparticle, extracellular exosome, extracellular space	extracellular exosome				secretory granule lumen	clathrin-coated vesicle membrane, early endosome, endocytic vesicle, endosome membrane, extracellular exosome, late endosome, recycling endosome, secretory granule lumen	1	0	1	1	1
3	TRUE	Empty	Fibrinogen alpha chain OS=Homo sapiens OX=9606 GN=FGA PE=1 SV=2	sp|P02671|FIBA_HUMAN	ENST00000302053	95 kDa		Homo sapiens	fibrinolysis, negative regulation of blood coagulation, common pathway		platelet aggregation	platelet degranulation	platelet degranulation		platelet aggregation	platelet degranulation	platelet degranulation	platelet degranulation	blood coagulation, blood coagulation, common pathway, blood coagulation, fibrin clot formation, platelet aggregation		extracellular exosome, extracellular vesicle	blood microparticle, extracellular exosome, extracellular space, extracellular vesicle, fibrinogen complex	extracellular exosome, extracellular vesicle	platelet alpha granule lumen	platelet alpha granule lumen		platelet alpha granule lumen	extracellular exosome, extracellular vesicle, platelet alpha granule, platelet alpha granule lumen	1	0	1	1	1
4	TRUE	Empty	Complement C3 OS=Homo sapiens OX=9606 GN=C3 PE=1 SV=2	sp|P01024|CO3_HUMAN	ENST00000245907	187 kDa		Homo sapiens					neutrophil degranulation			neutrophil degranulation	neutrophil degranulation	neutrophil degranulation			extracellular exosome	blood microparticle, extracellular exosome, extracellular space	extracellular exosome				azurophil granule lumen	azurophil granule lumen, extracellular exosome	1	0	1	1	1
5	TRUE	Empty	Isoform 2 of Filamin-A OS=Homo sapiens OX=9606 GN=FLNA	sp|P21333-2|FLNA_HUMAN (+1)	ENST00000360319	280 kDa		Homo sapiens			platelet aggregation	platelet degranulation	platelet degranulation		platelet aggregation	cytoplasmic sequestering of protein, platelet degranulation, protein localization to plasma membrane	platelet degranulation	platelet degranulation	platelet aggregation, wound healing, spreading of cells	focal adhesion	extracellular exosome	extracellular exosome	extracellular exosome			Z disc		extracellular exosome	1	0	1	1	1
6	TRUE	Empty	Alpha-2-macroglobulin OS=Homo sapiens OX=9606 GN=A2M PE=1 SV=3	sp|P01023|A2MG_HUMAN	ENST00000318602	163 kDa	TRUE	Homo sapiens				platelet degranulation	platelet degranulation			platelet degranulation	platelet degranulation	platelet degranulation	blood coagulation, intrinsic pathway		extracellular exosome	blood microparticle, extracellular exosome, extracellular space	extracellular exosome	platelet alpha granule lumen	platelet alpha granule lumen		platelet alpha granule lumen	extracellular exosome, platelet alpha granule lumen	1	0	1	1	1
7	TRUE	Empty	Myosin-9 OS=Homo sapiens OX=9606 GN=MYH9 PE=1 SV=4	sp|P35579|MYH9_HUMAN	ENST00000216181	227 kDa	TRUE	Homo sapiens			platelet aggregation		regulated exocytosis		platelet aggregation	phagocytosis, engulfment, regulated exocytosis	phagocytosis, engulfment, regulated exocytosis	phagocytosis, engulfment, regulated exocytosis	plasma membrane repair, platelet aggregation	focal adhesion	extracellular exosome	extracellular exosome	extracellular exosome					extracellular exosome	1	0	1	1	1
8	TRUE	Empty	Trypsin OS=Sus scrofa OX=9823 PE=1 SV=1	sp|P00761|TRYP_PIG		24 kDa	TRUE	Sus scrofa														extracellular space							1	0	1	1	1
9	TRUE	Empty	Hemoglobin subunit beta OS=Homo sapiens OX=9606 GN=HBB PE=1 SV=2	sp|P68871|HBB_HUMAN	ENST00000335295	16 kDa	TRUE	Homo sapiens			platelet aggregation		neutrophil degranulation		platelet aggregation	neutrophil degranulation, nitric oxide transport, oxygen transport	neutrophil degranulation, nitric oxide transport, oxygen transport	neutrophil degranulation, receptor-mediated endocytosis	platelet aggregation		extracellular exosome	blood microparticle, extracellular exosome, extracellular space	extracellular exosome					endocytic vesicle lumen, extracellular exosome, ficolin-1-rich granule lumen, tertiary granule lumen	1	0	1	1	1
10	TRUE	Empty	Talin-1 OS=Homo sapiens OX=9606 GN=TLN1 PE=1 SV=3	sp|Q9Y490|TLN1_HUMAN	ENST00000314888	270 kDa	TRUE	Homo sapiens			platelet aggregation	platelet degranulation	platelet degranulation		platelet aggregation	cytoskeletal anchoring at plasma membrane, platelet degranulation	platelet degranulation	platelet degranulation	platelet aggregation	focal adhesion	extracellular exosome	extracellular exosome	extracellular exosome					extracellular exosome	1	0	1	1	1
11	TRUE	Empty	Actin, cytoplasmic 1 OS=Homo sapiens OX=9606 GN=ACTB PE=1 SV=1	sp|P60709|ACTB_HUMAN	ENST00000331789	42 kDa	TRUE	Homo sapiens			platelet aggregation			retina homeostasis	platelet aggregation	Fc-gamma receptor signaling pathway involved in phagocytosis, synaptic vesicle endocytosis	Fc-gamma receptor signaling pathway involved in phagocytosis, synaptic vesicle endocytosis	Fc-gamma receptor signaling pathway involved in phagocytosis, synaptic vesicle endocytosis	platelet aggregation	focal adhesion	extracellular exosome	blood microparticle, extracellular exosome, extracellular space	extracellular exosome					extracellular exosome, vesicle	1	0	1	1	1
12	TRUE	Empty	Immunoglobulin heavy constant gamma 1 OS=Homo sapiens OX=9606 GN=IGHG1 PE=1 SV=1	sp|P01857|IGHG1_HUMAN (+1)	ENST00000390549	36 kDa	TRUE	Homo sapiens								Fc-gamma receptor signaling pathway involved in phagocytosis, phagocytosis, engulfment, phagocytosis, recognition	Fc-gamma receptor signaling pathway involved in phagocytosis, phagocytosis, engulfment, phagocytosis, recognition	Fc-gamma receptor signaling pathway involved in phagocytosis, phagocytosis, engulfment, phagocytosis, recognition			extracellular exosome	blood microparticle, extracellular exosome, extracellular space, immunoglobulin complex, circulating	extracellular exosome					extracellular exosome	1	0	1	1	1
13	TRUE	Empty	Apolipoprotein B-100 OS=Homo sapiens OX=9606 GN=APOB PE=1 SV=2	sp|P04114|APOB_HUMAN	ENST00000233242	516 kDa		Homo sapiens		chylomicron remodeling, low-density lipoprotein particle remodeling						cholesterol efflux, cholesterol transport, lipoprotein transport	cholesterol efflux, cholesterol transport, lipoprotein transport	receptor-mediated endocytosis			extracellular exosome	chylomicron remnant, extracellular exosome, extracellular space, high-density lipoprotein particle, intermediate-density lipoprotein particle, low-density lipoprotein particle, mature chylomicron, very-low-density lipoprotein particle	extracellular exosome					clathrin-coated endocytic vesicle membrane, early endosome, endocytic vesicle lumen, endosome lumen, endosome membrane, extracellular exosome	1	0	1	1	1
14	TRUE	Empty	Apolipoprotein A-I OS=Homo sapiens OX=9606 GN=APOA1 PE=1 SV=1	sp|P02647|APOA1_HUMAN	ENST00000236850	31 kDa		Homo sapiens		chylomicron remodeling, high-density lipoprotein particle remodeling, very-low-density lipoprotein particle remodeling		platelet degranulation	platelet degranulation			cholesterol efflux, cholesterol import, phospholipid efflux, platelet degranulation, reverse cholesterol transport, vitamin transport	cholesterol efflux, cholesterol import, phospholipid efflux, platelet degranulation, reverse cholesterol transport, vitamin transport	platelet degranulation, receptor-mediated endocytosis			extracellular exosome	blood microparticle, chylomicron, discoidal high-density lipoprotein particle, extracellular exosome, extracellular space, intermediate-density lipoprotein particle, low-density lipoprotein particle, spherical high-density lipoprotein particle, very-low-density lipoprotein particle	extracellular exosome				secretory granule lumen	early endosome, endocytic vesicle, endocytic vesicle lumen, extracellular exosome, secretory granule lumen	1	0	1	1	1
15	TRUE	Empty	Hemoglobin subunit alpha OS=Homo sapiens OX=9606 GN=HBA1 PE=1 SV=2	sp|P69905|HBA_HUMAN	ENST00000251595	15 kDa		Homo sapiens								oxygen transport	oxygen transport	receptor-mediated endocytosis			extracellular exosome	blood microparticle, extracellular exosome, extracellular space	extracellular exosome					endocytic vesicle lumen, extracellular exosome	1	0	1	1	1
16	TRUE	Empty	Alpha-1-antitrypsin OS=Homo sapiens OX=9606 GN=SERPINA1 PE=1 SV=3	sp|P01009|A1AT_HUMAN	ENST00000355814	47 kDa	TRUE	Homo sapiens				platelet degranulation	neutrophil degranulation, platelet degranulation			neutrophil degranulation, platelet degranulation	neutrophil degranulation, platelet degranulation	COPII vesicle coating, ER to Golgi vesicle-mediated transport, neutrophil degranulation, platelet degranulation	blood coagulation		extracellular exosome	extracellular exosome, extracellular space	extracellular exosome	platelet alpha granule lumen	platelet alpha granule lumen		platelet alpha granule lumen	ER to Golgi transport vesicle, extracellular exosome, ficolin-1-rich granule lumen, platelet alpha granule lumen	1	0	1	1	1
17	TRUE	Empty	Haptoglobin OS=Homo sapiens OX=9606 GN=HP PE=1 SV=1	sp|P00738|HPT_HUMAN (+1)	ENST00000355906	45 kDa	TRUE	Homo sapiens					neutrophil degranulation			neutrophil degranulation	neutrophil degranulation	neutrophil degranulation, receptor-mediated endocytosis			extracellular exosome	blood microparticle, extracellular exosome, extracellular space	extracellular exosome				specific granule lumen	endocytic vesicle lumen, extracellular exosome, specific granule lumen, tertiary granule lumen	1	0	1	1	1
18	TRUE	Empty	Immunoglobulin kappa constant OS=Homo sapiens OX=9606 GN=IGKC PE=1 SV=2	sp|P01834|IGKC_HUMAN		12 kDa		Homo sapiens						retina homeostasis		Fc-gamma receptor signaling pathway involved in phagocytosis, phagocytosis, engulfment, phagocytosis, recognition	Fc-gamma receptor signaling pathway involved in phagocytosis, phagocytosis, engulfment, phagocytosis, recognition	Fc-gamma receptor signaling pathway involved in phagocytosis, phagocytosis, engulfment, phagocytosis, recognition, receptor-mediated endocytosis			extracellular exosome	blood microparticle, extracellular exosome, extracellular space, immunoglobulin complex, circulating	extracellular exosome					extracellular exosome	1	0	1	1	1
19	TRUE	Empty	Alpha-actinin-1 OS=Homo sapiens OX=9606 GN=ACTN1 PE=1 SV=2	sp|P12814|ACTN1_HUMAN	ENST00000193403	103 kDa	TRUE	Homo sapiens				platelet degranulation	platelet degranulation			platelet degranulation	platelet degranulation	platelet degranulation		focal adhesion	extracellular exosome	extracellular exosome, extracellular space	extracellular exosome	platelet alpha granule lumen	platelet alpha granule lumen	Z disc	platelet alpha granule lumen	extracellular exosome, platelet alpha granule lumen	1	0	1	1	1
20	TRUE	Empty	Isoform 1 of Vinculin OS=Homo sapiens OX=9606 GN=VCL	sp|P18206-2|VINC_HUMAN (+1)	ENST00000211998	117 kDa		Homo sapiens			platelet aggregation	platelet degranulation	neutrophil degranulation, platelet degranulation		epithelial cell-cell adhesion, platelet aggregation	neutrophil degranulation, platelet degranulation	neutrophil degranulation, platelet degranulation	neutrophil degranulation, platelet degranulation	platelet aggregation	cell-substrate junction, focal adhesion	extracellular exosome, extracellular vesicle	extracellular exosome, extracellular vesicle	extracellular exosome, extracellular vesicle				specific granule lumen	extracellular exosome, extracellular vesicle, ficolin-1-rich granule lumen, specific granule lumen	1	0	1	1	1
21	TRUE	Empty	Immunoglobulin lambda constant 3 OS=Homo sapiens OX=9606 GN=IGLC3 PE=1 SV=1	sp|P0DOY3|IGLC3_HUMAN	ENST00000390325	11 kDa	TRUE	Homo sapiens								phagocytosis, engulfment, phagocytosis, recognition	phagocytosis, engulfment, phagocytosis, recognition	phagocytosis, engulfment, phagocytosis, recognition			extracellular exosome	blood microparticle, extracellular exosome, extracellular space, immunoglobulin complex, circulating	extracellular exosome					extracellular exosome	1	0	1	1	1
22	TRUE	Empty	Complement C4-B OS=Homo sapiens OX=9606 GN=C4B PE=1 SV=2	sp|P0C0L5|CO4B_HUMAN	ENST00000375177	193 kDa	TRUE	Homo sapiens								opsonization	opsonization	opsonization			extracellular exosome	blood microparticle, extracellular exosome, extracellular space	extracellular exosome					extracellular exosome	1	0	1	1	1
23	TRUE	Empty	Thrombospondin-1 OS=Homo sapiens OX=9606 GN=THBS1 PE=1 SV=2	sp|P07996|TSP1_HUMAN	ENST00000260356	129 kDa		Homo sapiens				platelet degranulation	platelet degranulation			engulfment of apoptotic cell, platelet degranulation	engulfment of apoptotic cell, platelet degranulation	engulfment of apoptotic cell, platelet degranulation			extracellular exosome	extracellular exosome, extracellular matrix, extracellular space, fibrinogen complex	extracellular exosome	platelet alpha granule lumen	platelet alpha granule lumen		platelet alpha granule lumen	extracellular exosome, platelet alpha granule, platelet alpha granule lumen	1	0	1	1	1
24	TRUE	Empty	Hemopexin OS=Homo sapiens OX=9606 GN=HPX PE=1 SV=2	sp|P02790|HEMO_HUMAN	ENST00000265983	52 kDa		Homo sapiens								heme transport	heme transport	receptor-mediated endocytosis			extracellular exosome	blood microparticle, extracellular exosome, extracellular space	extracellular exosome					endocytic vesicle lumen, extracellular exosome	1	0	1	1	1
25	TRUE	Empty	Immunoglobulin heavy constant mu OS=Homo sapiens OX=9606 GN=IGHM PE=1 SV=4	sp|P01871|IGHM_HUMAN	ENST00000390559	49 kDa		Homo sapiens								phagocytosis, engulfment, phagocytosis, recognition	phagocytosis, engulfment, phagocytosis, recognition	phagocytosis, engulfment, phagocytosis, recognition			extracellular exosome	blood microparticle, extracellular exosome, extracellular space, hexameric IgM immunoglobulin complex, immunoglobulin complex, circulating, pentameric IgM immunoglobulin complex	extracellular exosome					extracellular exosome	1	0	1	1	1
26	TRUE	Empty	Isoform 3 of Vitamin D-binding protein OS=Homo sapiens OX=9606 GN=GC	sp|P02774-3|VTDB_HUMAN (+1)	ENST00000273951	55 kDa	TRUE	Homo sapiens								vitamin transport	vitamin transport				extracellular exosome	blood microparticle, extracellular exosome, extracellular space	extracellular exosome					extracellular exosome	1	0	1	1	1
27	TRUE	Empty	Integrin alpha-IIb OS=Homo sapiens OX=9606 GN=ITGA2B PE=1 SV=3	sp|P08514|ITA2B_HUMAN	ENST00000262407	113 kDa		Homo sapiens			platelet aggregation	platelet degranulation	platelet degranulation		platelet aggregation	platelet degranulation	platelet degranulation	platelet degranulation	platelet aggregation	focal adhesion	extracellular exosome	blood microparticle, extracellular exosome	extracellular exosome	platelet alpha granule membrane				extracellular exosome, platelet alpha granule membrane	1	0	1	1	1
28	TRUE	Empty	Isoform 5 of Tropomyosin alpha-3 chain OS=Homo sapiens OX=9606 GN=TPM3	sp|P06753-5|TPM3_HUMAN	ENST00000302206	29 kDa	TRUE	Homo sapiens													extracellular exosome	extracellular exosome	extracellular exosome			muscle thin filament tropomyosin		extracellular exosome	1	0	1	1	1
29	TRUE	Empty	Immunoglobulin heavy constant alpha 1 OS=Homo sapiens OX=9606 GN=IGHA1 PE=1 SV=2	sp|P01876|IGHA1_HUMAN	ENST00000390547	38 kDa	TRUE	Homo sapiens						retina homeostasis		phagocytosis, engulfment, phagocytosis, recognition	phagocytosis, engulfment, phagocytosis, recognition	phagocytosis, engulfment, phagocytosis, recognition, receptor-mediated endocytosis			extracellular exosome	blood microparticle, extracellular exosome, extracellular space, monomeric IgA immunoglobulin complex, secretory IgA immunoglobulin complex, secretory dimeric IgA immunoglobulin complex	extracellular exosome					extracellular exosome	1	0	1	1	1
30	TRUE	Empty	Gelsolin OS=Homo sapiens OX=9606 GN=GSN PE=1 SV=1	sp|P06396|GELS_HUMAN	ENST00000373808	86 kDa		Homo sapiens					neutrophil degranulation			neutrophil degranulation, phagocytosis, engulfment, sequestering of actin monomers	neutrophil degranulation, phagocytosis, engulfment	neutrophil degranulation, phagocytosis, engulfment	tissue regeneration	focal adhesion	extracellular exosome	blood microparticle, extracellular exosome, extracellular space	extracellular exosome				secretory granule lumen	extracellular exosome, ficolin-1-rich granule lumen, phagocytic vesicle, secretory granule lumen	1	0	1	1	1
31	TRUE	Empty	Ceruloplasmin OS=Homo sapiens OX=9606 GN=CP PE=1 SV=1	sp|P00450|CERU_HUMAN	ENST00000264613	122 kDa		Homo sapiens													extracellular exosome	blood microparticle, extracellular exosome, extracellular space	extracellular exosome					extracellular exosome	1	0	1	1	0
32	TRUE	Empty	Complement factor H OS=Homo sapiens OX=9606 GN=CFH PE=1 SV=4	sp|P08603|CFAH_HUMAN	ENST00000367429	139 kDa	TRUE	Homo sapiens													extracellular exosome	blood microparticle, extracellular exosome, extracellular space	extracellular exosome					extracellular exosome	1	0	1	0	1
33	TRUE	Empty	Fermitin family homolog 3 OS=Homo sapiens OX=9606 GN=FERMT3 PE=1 SV=1	sp|Q86UX7|URP2_HUMAN	ENST00000279227	76 kDa		Homo sapiens			platelet aggregation	platelet degranulation	platelet degranulation		leukocyte cell-cell adhesion, platelet aggregation	platelet degranulation	platelet degranulation	platelet degranulation	platelet aggregation		extracellular exosome	extracellular exosome	extracellular exosome	platelet alpha granule lumen	platelet alpha granule lumen		platelet alpha granule lumen	extracellular exosome, platelet alpha granule lumen	1	0	1	1	1
34	TRUE	Empty	Tropomyosin alpha-4 chain OS=Homo sapiens OX=9606 GN=TPM4 PE=1 SV=3	sp|P67936|TPM4_HUMAN	ENST00000300933	29 kDa	TRUE	Homo sapiens												focal adhesion	extracellular exosome	extracellular exosome	extracellular exosome			muscle thin filament tropomyosin		extracellular exosome	1	0	1	1	1
35	TRUE	Empty	Prothrombin OS=Homo sapiens OX=9606 GN=F2 PE=1 SV=2	sp|P00734|THRB_HUMAN	ENST00000311907	70 kDa		Homo sapiens	fibrinolysis, negative regulation of platelet activation		platelet activation							ER to Golgi vesicle-mediated transport	blood coagulation, intrinsic pathway, platelet activation		extracellular exosome	blood microparticle, extracellular exosome, extracellular space	extracellular exosome					extracellular exosome	1	0	1	1	1
36	TRUE	Empty	Apolipoprotein A-IV OS=Homo sapiens OX=9606 GN=APOA4 PE=1 SV=3	sp|P06727|APOA4_HUMAN	ENST00000357780	45 kDa		Homo sapiens		chylomicron remodeling, high-density lipoprotein particle remodeling, very-low-density lipoprotein particle remodeling					leukocyte cell-cell adhesion	cholesterol efflux, phospholipid efflux, reverse cholesterol transport	cholesterol efflux, phospholipid efflux, reverse cholesterol transport				extracellular exosome	blood microparticle, chylomicron, extracellular exosome, extracellular space, high-density lipoprotein particle, very-low-density lipoprotein particle	extracellular exosome					early endosome, extracellular exosome	1	0	1	1	0
37	TRUE	Empty	Isoform 14 of Fibronectin OS=Homo sapiens OX=9606 GN=FN1	sp|P02751-14|FINC_HUMAN (+3)	ENST00000323926	249 kDa		Homo sapiens				platelet degranulation	platelet degranulation			platelet degranulation	platelet degranulation	platelet degranulation	wound healing		extracellular exosome	basement membrane, blood microparticle, extracellular exosome, extracellular matrix, extracellular space, fibrinogen complex	extracellular exosome	platelet alpha granule lumen	platelet alpha granule lumen		platelet alpha granule lumen	extracellular exosome, platelet alpha granule lumen	1	0	1	1	0
38	TRUE	Empty	14-3-3 protein zeta/delta OS=Homo sapiens OX=9606 GN=YWHAZ PE=1 SV=1	sp|P63104|1433Z_HUMAN	ENST00000353245	28 kDa	TRUE	Homo sapiens			platelet activation								platelet activation	focal adhesion	extracellular exosome	blood microparticle, extracellular exosome, extracellular space	extracellular exosome					extracellular exosome, melanosome	1	0	1	1	1
39	TRUE	Empty	Inter-alpha-trypsin inhibitor heavy chain H4 OS=Homo sapiens OX=9606 GN=ITIH4 PE=1 SV=4	sp|Q14624|ITIH4_HUMAN	ENST00000266041	103 kDa		Homo sapiens				platelet degranulation	platelet degranulation			platelet degranulation	platelet degranulation	platelet degranulation			extracellular exosome	blood microparticle, extracellular exosome	extracellular exosome				platelet dense granule lumen	extracellular exosome, platelet dense granule lumen	1	0	1	1	0
40	TRUE	Empty	Fibrinogen beta chain OS=Homo sapiens OX=9606 GN=FGB PE=1 SV=2	sp|P02675|FIBB_HUMAN	ENST00000302068	56 kDa		Homo sapiens	fibrinolysis		platelet aggregation	platelet degranulation	platelet degranulation		platelet aggregation	platelet degranulation	platelet degranulation	platelet degranulation	blood coagulation, blood coagulation, fibrin clot formation, platelet aggregation		extracellular exosome, extracellular vesicle	blood microparticle, extracellular exosome, extracellular space, extracellular vesicle, fibrinogen complex	extracellular exosome, extracellular vesicle	platelet alpha granule lumen	platelet alpha granule lumen		platelet alpha granule lumen	extracellular exosome, extracellular vesicle, platelet alpha granule, platelet alpha granule lumen	1	0	1	1	1
41	TRUE	Empty	Plasminogen OS=Homo sapiens OX=9606 GN=PLG PE=1 SV=2	sp|P00747|PLMN_HUMAN	ENST00000308192	91 kDa		Homo sapiens	fibrinolysis, positive regulation of fibrinolysis			platelet degranulation	platelet degranulation			platelet degranulation	platelet degranulation	platelet degranulation	blood coagulation		extracellular exosome	blood microparticle, extracellular exosome, extracellular space	extracellular exosome	platelet alpha granule lumen	platelet alpha granule lumen		platelet alpha granule lumen	extracellular exosome, platelet alpha granule lumen	1	0	1	1	1
42	TRUE	Empty	Immunoglobulin heavy constant gamma 4 OS=Homo sapiens OX=9606 GN=IGHG4 PE=1 SV=1	sp|P01861|IGHG4_HUMAN (+1)	ENST00000390543	36 kDa	TRUE	Homo sapiens								Fc-gamma receptor signaling pathway involved in phagocytosis, phagocytosis, engulfment, phagocytosis, recognition	Fc-gamma receptor signaling pathway involved in phagocytosis, phagocytosis, engulfment, phagocytosis, recognition	Fc-gamma receptor signaling pathway involved in phagocytosis, phagocytosis, engulfment, phagocytosis, recognition			extracellular exosome	blood microparticle, extracellular exosome, extracellular space, immunoglobulin complex, circulating	extracellular exosome					extracellular exosome	1	0	1	1	1
43	TRUE	Empty	Integrin beta-3 OS=Homo sapiens OX=9606 GN=ITGB3 PE=1 SV=2	sp|P05106|ITB3_HUMAN	ENST00000559488	87 kDa		Homo sapiens			platelet aggregation	platelet degranulation	platelet degranulation		heterotypic cell-cell adhesion, platelet aggregation	apoptotic cell clearance, platelet degranulation	apoptotic cell clearance, platelet degranulation	apoptotic cell clearance, platelet degranulation	angiogenesis involved in wound healing, platelet aggregation	focal adhesion	extracellular exosome	extracellular exosome	extracellular exosome	platelet alpha granule membrane				extracellular exosome, melanosome, platelet alpha granule membrane	1	0	1	1	1
44	TRUE	Empty	Tubulin beta-1 chain OS=Homo sapiens OX=9606 GN=TUBB1 PE=1 SV=1	sp|Q9H4B7|TBB1_HUMAN	ENST00000217133	50 kDa	TRUE	Homo sapiens													extracellular exosome	extracellular exosome	extracellular exosome					extracellular exosome	1	0	1	1	1
45	TRUE	Empty	Isoform Gamma-A of Fibrinogen gamma chain OS=Homo sapiens OX=9606 GN=FGG	sp|P02679-2|FIBG_HUMAN (+3)	ENST00000336098	49 kDa		Homo sapiens	fibrinolysis, negative regulation of platelet aggregation		platelet aggregation	platelet degranulation	platelet degranulation		platelet aggregation	platelet degranulation, protein secretion	platelet degranulation, protein secretion	platelet degranulation	blood coagulation, blood coagulation, fibrin clot formation, platelet aggregation		extracellular exosome	blood microparticle, extracellular exosome, extracellular space, fibrinogen complex	extracellular exosome	platelet alpha granule lumen	platelet alpha granule lumen		platelet alpha granule lumen	extracellular exosome, platelet alpha granule, platelet alpha granule lumen	1	0	1	1	1
46	TRUE	Empty	Apolipoprotein A-II OS=Homo sapiens OX=9606 GN=APOA2 PE=1 SV=1	tr|V9GYM3|V9GYM3_HUMAN		15 kDa		unknown																					1	0	1	1	1
47	TRUE	Empty	Histidine-rich glycoprotein OS=Homo sapiens OX=9606 GN=HRG PE=1 SV=1	sp|P04196|HRG_HUMAN	ENST00000232003	60 kDa		Homo sapiens	fibrinolysis		platelet activation	platelet degranulation	platelet degranulation			heme transport, platelet degranulation	heme transport, platelet degranulation	platelet degranulation	platelet activation		extracellular exosome	blood microparticle, extracellular exosome	extracellular exosome	platelet alpha granule lumen	platelet alpha granule lumen		platelet alpha granule lumen	endolysosome, extracellular exosome, platelet alpha granule lumen	1	0	1	1	1
48	TRUE	Empty	Alpha-1-antichymotrypsin OS=Homo sapiens OX=9606 GN=SERPINA3 PE=1 SV=2	sp|P01011|AACT_HUMAN	ENST00000393078	48 kDa	TRUE	Homo sapiens				platelet degranulation	neutrophil degranulation, platelet degranulation			neutrophil degranulation, platelet degranulation	neutrophil degranulation, platelet degranulation	neutrophil degranulation, platelet degranulation			extracellular exosome	blood microparticle, extracellular exosome, extracellular space	extracellular exosome	platelet alpha granule lumen	platelet alpha granule lumen		azurophil granule lumen, platelet alpha granule lumen, secretory granule lumen	azurophil granule lumen, extracellular exosome, platelet alpha granule lumen, secretory granule lumen	1	0	1	1	1
49	TRUE	Empty	Tubulin alpha-1B chain OS=Homo sapiens OX=9606 GN=TUBA1B PE=1 SV=1	sp|P68363|TBA1B_HUMAN	ENST00000336023	50 kDa	TRUE	Homo sapiens																					1	0	1	1	1
50	TRUE	Empty	Inter-alpha-trypsin inhibitor heavy chain H2 OS=Homo sapiens OX=9606 GN=ITIH2 PE=1 SV=2	sp|P19823|ITIH2_HUMAN (+1)	ENST00000358415	106 kDa		Homo sapiens													extracellular exosome	blood microparticle, extracellular exosome	extracellular exosome					extracellular exosome	1	0	1	1	1
51	TRUE	Empty	Adenylyl cyclase-associated protein 1 OS=Homo sapiens OX=9606 GN=CAP1 PE=1 SV=5	sp|Q01518|CAP1_HUMAN	ENST00000340450	52 kDa		Homo sapiens					neutrophil degranulation			neutrophil degranulation	neutrophil degranulation	neutrophil degranulation, receptor-mediated endocytosis		focal adhesion	extracellular exosome	extracellular exosome	extracellular exosome				azurophil granule lumen	azurophil granule lumen, extracellular exosome	1	0	1	1	1
52	TRUE	Empty	Alpha-2-HS-glycoprotein OS=Homo sapiens OX=9606 GN=AHSG PE=1 SV=1	sp|P02765|FETUA_HUMAN (+1)	ENST00000411641	39 kDa		Homo sapiens				platelet degranulation	neutrophil degranulation, platelet degranulation			neutrophil degranulation, platelet degranulation	neutrophil degranulation, platelet degranulation	neutrophil degranulation, pinocytosis, platelet degranulation			extracellular exosome	blood microparticle, extracellular exosome, extracellular space	extracellular exosome	platelet alpha granule lumen	platelet alpha granule lumen		platelet alpha granule lumen	extracellular exosome, platelet alpha granule lumen	1	0	1	1	1
53	TRUE	Empty	Kininogen-1 OS=Homo sapiens OX=9606 GN=KNG1 PE=1 SV=2	sp|P01042|KNG1_HUMAN	ENST00000265023	72 kDa	TRUE	Homo sapiens	negative regulation of blood coagulation			platelet degranulation	platelet degranulation			platelet degranulation	platelet degranulation	platelet degranulation	blood coagulation, intrinsic pathway		extracellular exosome	blood microparticle, extracellular exosome, extracellular space	extracellular exosome	platelet alpha granule lumen	platelet alpha granule lumen		platelet alpha granule lumen	extracellular exosome, platelet alpha granule lumen	1	0	1	1	1
54	TRUE	Empty	Complement C5 OS=Homo sapiens OX=9606 GN=C5 PE=1 SV=4	sp|P01031|CO5_HUMAN	ENST00000223642	188 kDa		Homo sapiens													extracellular exosome	extracellular exosome, extracellular space	extracellular exosome					extracellular exosome	1	0	1	0	0
55	TRUE	Empty	Alpha-1B-glycoprotein OS=Homo sapiens OX=9606 GN=A1BG PE=1 SV=4	sp|P04217|A1BG_HUMAN	ENST00000263100	54 kDa		Homo sapiens				platelet degranulation	neutrophil degranulation, platelet degranulation			neutrophil degranulation, platelet degranulation	neutrophil degranulation, platelet degranulation	neutrophil degranulation, platelet degranulation			extracellular exosome	blood microparticle, extracellular exosome, extracellular space	extracellular exosome	platelet alpha granule lumen	platelet alpha granule lumen		platelet alpha granule lumen, secretory granule lumen	extracellular exosome, ficolin-1-rich granule lumen, platelet alpha granule lumen, secretory granule lumen	1	0	1	1	1
56	TRUE	Empty	Immunoglobulin heavy constant gamma 3 OS=Homo sapiens OX=9606 GN=IGHG3 PE=1 SV=2	sp|P01860|IGHG3_HUMAN (+1)		41 kDa	TRUE	Homo sapiens						retina homeostasis		Fc-gamma receptor signaling pathway involved in phagocytosis, phagocytosis, engulfment, phagocytosis, recognition	Fc-gamma receptor signaling pathway involved in phagocytosis, phagocytosis, engulfment, phagocytosis, recognition	Fc-gamma receptor signaling pathway involved in phagocytosis, phagocytosis, engulfment, phagocytosis, recognition			extracellular exosome	blood microparticle, extracellular exosome, extracellular space, immunoglobulin complex, circulating	extracellular exosome					extracellular exosome	1	0	1	1	1
57	TRUE	Empty	Transthyretin OS=Homo sapiens OX=9606 GN=TTR PE=1 SV=1	sp|P02766|TTHY_HUMAN	ENST00000237014	16 kDa		Homo sapiens					neutrophil degranulation			neutrophil degranulation, thyroid hormone transport	neutrophil degranulation, thyroid hormone transport	neutrophil degranulation			extracellular exosome	extracellular exosome, extracellular space	extracellular exosome				azurophil granule lumen	azurophil granule lumen, extracellular exosome	1	0	1	1	1
58	TRUE	Empty	Coagulation factor XIII B chain OS=Homo sapiens OX=9606 GN=F13B PE=1 SV=3	sp|P05160|F13B_HUMAN	ENST00000367412	76 kDa		Homo sapiens											blood coagulation, fibrin clot formation										1	0	1	1	1
59	TRUE	Empty	Alpha-2-antiplasmin OS=Homo sapiens OX=9606 GN=SERPINF2 PE=1 SV=3	sp|P08697|A2AP_HUMAN	ENST00000324015	55 kDa		Homo sapiens	fibrinolysis			platelet degranulation	platelet degranulation			platelet degranulation	platelet degranulation	platelet degranulation			extracellular exosome	blood microparticle, extracellular exosome, extracellular space, fibrinogen complex	extracellular exosome	platelet alpha granule lumen	platelet alpha granule lumen		platelet alpha granule lumen	extracellular exosome, platelet alpha granule lumen	1	0	1	1	0
60	TRUE	Empty	Isoform Smooth muscle of Myosin light polypeptide 6 OS=Homo sapiens OX=9606 GN=MYL6	sp|P60660-2|MYL6_HUMAN (+1)	ENST00000547649	17 kDa		Homo sapiens													extracellular exosome	extracellular exosome	extracellular exosome					extracellular exosome, vesicle	1	0	1	1	1
61	TRUE	Empty	Immunoglobulin heavy constant gamma 2 OS=Homo sapiens OX=9606 GN=IGHG2 PE=1 SV=2	sp|P01859|IGHG2_HUMAN (+1)	ENST00000390545	36 kDa	TRUE	Homo sapiens								Fc-gamma receptor signaling pathway involved in phagocytosis, phagocytosis, engulfment, phagocytosis, recognition	Fc-gamma receptor signaling pathway involved in phagocytosis, phagocytosis, engulfment, phagocytosis, recognition	Fc-gamma receptor signaling pathway involved in phagocytosis, phagocytosis, engulfment, phagocytosis, recognition			extracellular exosome	blood microparticle, extracellular exosome, extracellular space, immunoglobulin complex, circulating	extracellular exosome					extracellular exosome	1	0	1	1	1
62	TRUE	Empty	Beta-2-glycoprotein 1 OS=Homo sapiens OX=9606 GN=APOH PE=1 SV=3	sp|P02749|APOH_HUMAN	ENST00000205948	38 kDa		Homo sapiens	negative regulation of blood coagulation			platelet degranulation	platelet degranulation			platelet degranulation, triglyceride transport	platelet degranulation, triglyceride transport	platelet degranulation	blood coagulation, intrinsic pathway		extracellular exosome	chylomicron, extracellular exosome, extracellular space, high-density lipoprotein particle, very-low-density lipoprotein particle	extracellular exosome				platelet dense granule lumen	extracellular exosome, platelet dense granule lumen	1	0	1	1	0
63	TRUE	Empty	Tubulin beta chain OS=Homo sapiens OX=9606 GN=TUBB PE=1 SV=2	sp|P07437|TBB5_HUMAN	ENST00000327892	50 kDa	TRUE	Homo sapiens					neutrophil degranulation			neutrophil degranulation	neutrophil degranulation	neutrophil degranulation			extracellular exosome	extracellular exosome	extracellular exosome				azurophil granule lumen	azurophil granule lumen, extracellular exosome	1	0	1	1	1
64	TRUE	Empty	L-lactate dehydrogenase B chain OS=Homo sapiens OX=9606 GN=LDHB PE=1 SV=2	sp|P07195|LDHB_HUMAN	ENST00000350669	37 kDa	TRUE	Homo sapiens													extracellular exosome	extracellular exosome	extracellular exosome					extracellular exosome	1	0	1	1	0
65	TRUE	Empty	Protein S100-A9 OS=Homo sapiens OX=9606 GN=S100A9 PE=1 SV=1	sp|P06702|S10A9_HUMAN	ENST00000368738	13 kDa		Homo sapiens					neutrophil degranulation		neutrophil aggregation	neutrophil degranulation	neutrophil degranulation	neutrophil degranulation			extracellular exosome	extracellular exosome, extracellular space	extracellular exosome				secretory granule lumen	extracellular exosome, secretory granule lumen	1	0	1	1	1
66	TRUE	Empty	Ras-related protein Rap-1b OS=Homo sapiens OX=9606 GN=RAP1B PE=1 SV=1	sp|P61224|RAP1B_HUMAN	ENST00000250559	21 kDa	TRUE	Homo sapiens					neutrophil degranulation			neutrophil degranulation	neutrophil degranulation	neutrophil degranulation			extracellular exosome	extracellular exosome	extracellular exosome					azurophil granule membrane, extracellular exosome	1	0	1	1	1
67	TRUE	Empty	Isoform 2 of Clusterin OS=Homo sapiens OX=9606 GN=CLU	sp|P10909-2|CLUS_HUMAN (+3)	ENST00000316403	58 kDa		Homo sapiens				platelet degranulation	platelet degranulation			chaperone-mediated protein transport involved in chaperone-mediated autophagy, platelet degranulation, protein import, reverse cholesterol transport	chaperone-mediated protein transport involved in chaperone-mediated autophagy, platelet degranulation, protein import, reverse cholesterol transport	platelet degranulation			extracellular exosome	blood microparticle, extracellular exosome, extracellular space, spherical high-density lipoprotein particle	extracellular exosome	platelet alpha granule lumen	platelet alpha granule lumen		platelet alpha granule lumen	chromaffin granule, extracellular exosome, platelet alpha granule lumen	1	0	1	1	1
68	TRUE	Empty	Isoform 3 of L-lactate dehydrogenase A chain OS=Homo sapiens OX=9606 GN=LDHA	sp|P00338-3|LDHA_HUMAN (+1)	ENST00000227157	40 kDa	TRUE	Homo sapiens													extracellular exosome	extracellular exosome	extracellular exosome					extracellular exosome	1	0	1	1	1
69	TRUE	Empty	Pyruvate kinase PKM OS=Homo sapiens OX=9606 GN=PKM PE=1 SV=4	sp|P14618|KPYM_HUMAN	ENST00000319622	58 kDa		Homo sapiens					neutrophil degranulation			neutrophil degranulation	neutrophil degranulation	neutrophil degranulation	skeletal muscle tissue regeneration		extracellular exosome	extracellular exosome	extracellular exosome				secretory granule lumen	extracellular exosome, ficolin-1-rich granule lumen, secretory granule lumen	1	0	1	1	0
70	TRUE	Empty	Antithrombin-III OS=Homo sapiens OX=9606 GN=SERPINC1 PE=1 SV=1	sp|P01008|ANT3_HUMAN	ENST00000367698	53 kDa		Homo sapiens								lactation	lactation		blood coagulation		extracellular exosome	blood microparticle, extracellular exosome, extracellular space	extracellular exosome					extracellular exosome	1	0	1	0	0
71	TRUE	Empty	Platelet factor 4 OS=Homo sapiens OX=9606 GN=PF4 PE=1 SV=2	sp|P02776|PLF4_HUMAN	ENST00000296029	11 kDa		Homo sapiens			platelet activation	platelet degranulation	platelet degranulation			platelet degranulation	platelet degranulation	platelet degranulation	platelet activation		symbiont-containing vacuole membrane	extracellular space, symbiont-containing vacuole membrane		platelet alpha granule lumen	platelet alpha granule lumen		platelet alpha granule lumen	platelet alpha granule lumen	1	0	1	1	1
72	TRUE	Empty	Glyceraldehyde-3-phosphate dehydrogenase OS=Homo sapiens OX=9606 GN=GAPDH PE=1 SV=3	sp|P04406|G3P_HUMAN	ENST00000229239	36 kDa		Homo sapiens													extracellular exosome	extracellular exosome	extracellular exosome					extracellular exosome	1	0	1	1	1
73	TRUE	Empty	Alpha-enolase OS=Homo sapiens OX=9606 GN=ENO1 PE=1 SV=2	sp|P06733|ENOA_HUMAN	ENST00000234590	47 kDa	TRUE	Homo sapiens													extracellular exosome	extracellular exosome, extracellular space	extracellular exosome			M band		extracellular exosome	1	0	1	1	1
74	TRUE	Empty	Afamin OS=Homo sapiens OX=9606 GN=AFM PE=1 SV=1	sp|P43652|AFAM_HUMAN	ENST00000226355	69 kDa		Homo sapiens								protein transport within extracellular region, vitamin transport	protein transport within extracellular region, vitamin transport				extracellular exosome	blood microparticle, extracellular exosome, extracellular space	extracellular exosome					extracellular exosome	1	0	1	0	0
75	TRUE	Empty	cDNA FLJ55673, highly similar to Complement factor B (EC 3.4.21.47) OS=Homo sapiens OX=9606 PE=1 SV=1	tr|B4E1Z4|B4E1Z4_HUMAN		141 kDa	TRUE	unknown																					1	0	1	0	0
76	TRUE	Empty	Profilin-1 OS=Homo sapiens OX=9606 GN=PFN1 PE=1 SV=2	sp|P07737|PROF1_HUMAN	ENST00000225655	15 kDa		Homo sapiens												focal adhesion	extracellular exosome	blood microparticle, extracellular exosome	extracellular exosome					extracellular exosome	1	0	1	1	1
77	TRUE	Empty	Endoplasmic reticulum chaperone BiP OS=Homo sapiens OX=9606 GN=HSPA5 PE=1 SV=2	sp|P11021|BIP_HUMAN	ENST00000324460	72 kDa	TRUE	Homo sapiens								maintenance of protein localization in endoplasmic reticulum				focal adhesion	extracellular exosome	extracellular exosome	extracellular exosome					extracellular exosome, melanosome	1	0	1	1	0
78	TRUE	Empty	Platelet basic protein OS=Homo sapiens OX=9606 GN=PPBP PE=1 SV=3	sp|P02775|CXCL7_HUMAN	ENST00000296028	14 kDa		Homo sapiens				platelet degranulation	neutrophil degranulation, platelet degranulation			glucose transmembrane transport, neutrophil degranulation, platelet degranulation	glucose transmembrane transport, neutrophil degranulation, platelet degranulation	neutrophil degranulation, platelet degranulation				extracellular space		platelet alpha granule lumen	platelet alpha granule lumen		platelet alpha granule lumen	platelet alpha granule, platelet alpha granule lumen, tertiary granule lumen	1	0	1	1	1
79	TRUE	Empty	Multimerin-1 OS=Homo sapiens OX=9606 GN=MMRN1 PE=1 SV=3	sp|Q13201|MMRN1_HUMAN	ENST00000264790	138 kDa		Homo sapiens				platelet degranulation	platelet degranulation			platelet degranulation	platelet degranulation	platelet degranulation	blood coagulation			extracellular matrix		platelet alpha granule lumen	platelet alpha granule lumen		platelet alpha granule lumen	platelet alpha granule lumen	1	0	1	0	0
80	TRUE	Empty	Rho GDP-dissociation inhibitor 2 OS=Homo sapiens OX=9606 GN=ARHGDIB PE=1 SV=3	sp|P52566|GDIR2_HUMAN	ENST00000228945	23 kDa		Homo sapiens													extracellular exosome	extracellular exosome	extracellular exosome					cytoplasmic vesicle, extracellular exosome	1	0	1	1	0
81	TRUE	Empty	Isoform 2 of Plasma protease C1 inhibitor OS=Homo sapiens OX=9606 GN=SERPING1	sp|P05155-2|IC1_HUMAN (+2)	ENST00000278407	50 kDa		Homo sapiens	fibrinolysis			platelet degranulation	platelet degranulation			platelet degranulation	platelet degranulation	platelet degranulation	blood coagulation, intrinsic pathway		extracellular exosome	blood microparticle, extracellular exosome, extracellular space	extracellular exosome	platelet alpha granule lumen	platelet alpha granule lumen		platelet alpha granule lumen	extracellular exosome, platelet alpha granule lumen	1	0	1	0	1
82	TRUE	Empty	Inter-alpha-trypsin inhibitor heavy chain H1 OS=Homo sapiens OX=9606 GN=ITIH1 PE=1 SV=3	sp|P19827|ITIH1_HUMAN	ENST00000273283	101 kDa		Homo sapiens													extracellular exosome	blood microparticle, extracellular exosome	extracellular exosome					extracellular exosome	1	0	1	1	0
83	TRUE	Empty	Heat shock cognate 71 kDa protein OS=Homo sapiens OX=9606 GN=HSPA8 PE=1 SV=1	sp|P11142|HSP7C_HUMAN	ENST00000227378	71 kDa	TRUE	Homo sapiens					neutrophil degranulation			chaperone-mediated protein transport involved in chaperone-mediated autophagy, neurotransmitter secretion, neutrophil degranulation, slow axonal transport	chaperone-mediated protein transport involved in chaperone-mediated autophagy, neurotransmitter secretion, neutrophil degranulation, slow axonal transport	neutrophil degranulation		focal adhesion	extracellular exosome	blood microparticle, extracellular exosome, extracellular space	extracellular exosome				secretory granule lumen	clathrin-sculpted gamma-aminobutyric acid transport vesicle membrane, extracellular exosome, ficolin-1-rich granule lumen, late endosome, melanosome, secretory granule lumen	1	0	1	1	1
84	TRUE	Empty	Coagulation factor XIII A chain OS=Homo sapiens OX=9606 GN=F13A1 PE=1 SV=4	sp|P00488|F13A_HUMAN	ENST00000264870	83 kDa		Homo sapiens				platelet degranulation	platelet degranulation			platelet degranulation	platelet degranulation	platelet degranulation	blood coagulation, fibrin clot formation			blood microparticle		platelet alpha granule lumen	platelet alpha granule lumen		platelet alpha granule lumen	platelet alpha granule lumen	1	0	1	1	1
85	TRUE	Empty	Protein S100-A8 OS=Homo sapiens OX=9606 GN=S100A8 PE=1 SV=1	sp|P05109|S10A8_HUMAN	ENST00000368732	11 kDa		Homo sapiens					neutrophil degranulation		neutrophil aggregation	neutrophil degranulation	neutrophil degranulation	neutrophil degranulation	wound healing		extracellular exosome	extracellular exosome, extracellular space	extracellular exosome				secretory granule lumen	extracellular exosome, secretory granule lumen	1	0	1	1	1
86	TRUE	Empty	PDZ and LIM domain protein 1 OS=Homo sapiens OX=9606 GN=PDLIM1 PE=1 SV=4	sp|O00151|PDLI1_HUMAN	ENST00000329399	36 kDa		Homo sapiens												focal adhesion						Z disc			1	0	1	1	1
87	TRUE	Empty	Fructose-bisphosphate aldolase A OS=Homo sapiens OX=9606 GN=ALDOA PE=1 SV=2	sp|P04075|ALDOA_HUMAN	ENST00000412304	39 kDa	TRUE	Homo sapiens				platelet degranulation	neutrophil degranulation, platelet degranulation			neutrophil degranulation, platelet degranulation	neutrophil degranulation, platelet degranulation	neutrophil degranulation, platelet degranulation			extracellular exosome	extracellular exosome, extracellular space	extracellular exosome	platelet alpha granule lumen	platelet alpha granule lumen	I band, M band	platelet alpha granule lumen	extracellular exosome, ficolin-1-rich granule lumen, platelet alpha granule lumen, tertiary granule lumen	1	0	1	1	0
88	TRUE	Empty	Hemoglobin subunit delta OS=Homo sapiens OX=9606 GN=HBD PE=1 SV=2	sp|P02042|HBD_HUMAN	ENST00000380299	16 kDa	TRUE	Homo sapiens											blood coagulation			blood microparticle							1	0	1	1	1
89	TRUE	Empty	Isoform 2 of LIM and senescent cell antigen-like-containing domain protein 1 OS=Homo sapiens OX=9606 GN=LIMS1	sp|P48059-2|LIMS1_HUMAN (+4)	ENST00000332345	38 kDa		Homo sapiens												focal adhesion									1	0	1	0	1
90	TRUE	Empty	Moesin OS=Homo sapiens OX=9606 GN=MSN PE=1 SV=3	sp|P26038|MOES_HUMAN	ENST00000360270	68 kDa	TRUE	Homo sapiens							T cell aggregation					focal adhesion	extracellular exosome	blood microparticle, extracellular exosome, extracellular space	extracellular exosome					extracellular exosome, vesicle	1	0	1	1	0
91	TRUE	Empty	Cofilin-1 OS=Homo sapiens OX=9606 GN=CFL1 PE=1 SV=3	sp|P23528|COF1_HUMAN (+2)	ENST00000308162	19 kDa		Homo sapiens												focal adhesion	extracellular exosome	extracellular exosome, extracellular space	extracellular exosome					extracellular exosome	1	0	1	1	1
92	TRUE	Empty	Immunoglobulin lambda-like polypeptide 5 OS=Homo sapiens OX=9606 GN=IGLL5 PE=2 SV=2	sp|B9A064|IGLL5_HUMAN (+1)	ENST00000526893	23 kDa	TRUE	Homo sapiens								phagocytosis, engulfment, phagocytosis, recognition	phagocytosis, engulfment, phagocytosis, recognition	phagocytosis, engulfment, phagocytosis, recognition			extracellular exosome	extracellular exosome, immunoglobulin complex, circulating	extracellular exosome					extracellular exosome	1	0	1	1	1
93	TRUE	Empty	Tropomyosin 1 (Alpha), isoform CRA_f OS=Homo sapiens OX=9606 GN=TPM1 PE=1 SV=1	tr|Q6ZN40|Q6ZN40_HUMAN		37 kDa	TRUE	unknown																					1	0	1	1	1
94	TRUE	Empty	Beta-parvin OS=Homo sapiens OX=9606 GN=PARVB PE=1 SV=1	sp|Q9HBI1|PARVB_HUMAN	ENST00000338758	42 kDa		Homo sapiens												focal adhesion						Z disc			1	0	1	0	0
95	TRUE	Empty	Transitional endoplasmic reticulum ATPase OS=Homo sapiens OX=9606 GN=VCP PE=1 SV=4	sp|P55072|TERA_HUMAN	ENST00000358901	89 kDa		Homo sapiens					neutrophil degranulation			neutrophil degranulation	neutrophil degranulation	ER to Golgi vesicle-mediated transport, neutrophil degranulation			extracellular exosome	extracellular exosome	extracellular exosome				azurophil granule lumen	azurophil granule lumen, extracellular exosome, ficolin-1-rich granule lumen	1	0	1	1	0
96	TRUE	Empty	C4b-binding protein alpha chain OS=Homo sapiens OX=9606 GN=C4BPA PE=1 SV=2	sp|P04003|C4BPA_HUMAN	ENST00000367070	67 kDa		Homo sapiens														blood microparticle, extracellular space							1	0	1	0	0
97	TRUE	Empty	Beta-2-microglobulin OS=Homo sapiens OX=9606 GN=B2M PE=1 SV=1	sp|P61769|B2MG_HUMAN	ENST00000558401	14 kDa		Homo sapiens					neutrophil degranulation	retina homeostasis		neutrophil degranulation	neutrophil degranulation	neutrophil degranulation		focal adhesion	extracellular exosome	extracellular exosome, extracellular space	extracellular exosome				specific granule lumen	ER to Golgi transport vesicle membrane, early endosome lumen, early endosome membrane, extracellular exosome, phagocytic vesicle membrane, recycling endosome membrane, specific granule lumen, tertiary granule lumen	1	0	1	1	1
98	TRUE	Empty	14-3-3 protein epsilon OS=Homo sapiens OX=9606 GN=YWHAE PE=1 SV=1	sp|P62258|1433E_HUMAN	ENST00000264335	29 kDa	TRUE	Homo sapiens												focal adhesion	extracellular exosome	extracellular exosome	extracellular exosome					extracellular exosome, melanosome	1	0	1	1	1
99	TRUE	Empty	Myosin regulatory light chain 12A OS=Homo sapiens OX=9606 GN=MYL12A PE=1 SV=2	sp|P19105|ML12A_HUMAN (+1)	ENST00000217652	20 kDa	TRUE	Homo sapiens			platelet aggregation				platelet aggregation				platelet aggregation		extracellular exosome	extracellular exosome	extracellular exosome					extracellular exosome	1	0	1	1	1
100	TRUE	Empty	Protein disulfide-isomerase OS=Homo sapiens OX=9606 GN=P4HB PE=1 SV=3	sp|P07237|PDIA1_HUMAN	ENST00000331483	57 kDa		Homo sapiens												focal adhesion	extracellular exosome	extracellular exosome	extracellular exosome					extracellular exosome, melanosome	1	0	1	1	0
101	TRUE	Empty	Isoform 2 of Transgelin-2 OS=Homo sapiens OX=9606 GN=TAGLN2	sp|P37802-2|TAGL2_HUMAN (+1)	ENST00000320307	24 kDa		Homo sapiens				platelet degranulation	platelet degranulation			platelet degranulation	platelet degranulation	platelet degranulation			extracellular exosome	extracellular exosome	extracellular exosome					extracellular exosome	1	0	1	1	1
102	TRUE	Empty	Thymosin beta-4 OS=Homo sapiens OX=9606 GN=TMSB4X PE=1 SV=2	sp|P62328|TYB4_HUMAN	ENST00000380633	5 kDa		Homo sapiens				platelet degranulation	platelet degranulation			cytoplasmic sequestering of NF-kappaB, platelet degranulation, sequestering of actin monomers	platelet degranulation	platelet degranulation						platelet alpha granule lumen	platelet alpha granule lumen		platelet alpha granule lumen	platelet alpha granule lumen	0	0	1	1	1
103	TRUE	Empty	Vitronectin OS=Homo sapiens OX=9606 GN=VTN PE=1 SV=1	sp|P04004|VTNC_HUMAN	ENST00000226218	54 kDa		Homo sapiens	negative regulation of blood coagulation												extracellular exosome	basement membrane, blood microparticle, extracellular exosome, extracellular space	extracellular exosome					extracellular exosome	1	0	1	1	1
104	TRUE	Empty	Catalase OS=Homo sapiens OX=9606 GN=CAT PE=1 SV=3	sp|P04040|CATA_HUMAN	ENST00000241052	60 kDa		Homo sapiens					neutrophil degranulation			neutrophil degranulation	neutrophil degranulation	neutrophil degranulation		focal adhesion	extracellular exosome	extracellular exosome	extracellular exosome				secretory granule lumen	extracellular exosome, ficolin-1-rich granule lumen, secretory granule lumen	1	0	1	1	0
105	TRUE	Empty	Erythrocyte band 7 integral membrane protein OS=Homo sapiens OX=9606 GN=STOM PE=1 SV=3	sp|P27105|STOM_HUMAN	ENST00000286713	32 kDa		Homo sapiens					neutrophil degranulation			neutrophil degranulation	neutrophil degranulation	neutrophil degranulation			extracellular exosome	blood microparticle, extracellular exosome, extracellular space	extracellular exosome					azurophil granule membrane, extracellular exosome, melanosome, specific granule membrane, tertiary granule membrane	1	0	1	1	0
106	TRUE	Empty	Chloride intracellular channel protein 1 OS=Homo sapiens OX=9606 GN=CLIC1 PE=1 SV=4	sp|O00299|CLIC1_HUMAN	ENST00000375779	27 kDa	TRUE	Homo sapiens			platelet aggregation				platelet aggregation				platelet aggregation		extracellular exosome	blood microparticle, extracellular exosome, extracellular space	extracellular exosome					extracellular exosome	1	0	1	0	1
107	TRUE	Empty	Lactotransferrin OS=Homo sapiens OX=9606 GN=LTF PE=1 SV=6	sp|P02788|TRFL_HUMAN (+2)	ENST00000231751	78 kDa	TRUE	Homo sapiens					neutrophil degranulation	retina homeostasis		neutrophil degranulation	neutrophil degranulation	neutrophil degranulation			extracellular exosome	extracellular exosome, extracellular space	extracellular exosome				specific granule lumen	extracellular exosome, phagocytic vesicle lumen, specific granule, specific granule lumen, tertiary granule lumen	1	0	1	0	0
108	TRUE	Empty	Actin-related protein 2/3 complex subunit 2 OS=Homo sapiens OX=9606 GN=ARPC2 PE=1 SV=1	sp|O15144|ARPC2_HUMAN	ENST00000295685	34 kDa		Homo sapiens								Fc-gamma receptor signaling pathway involved in phagocytosis	Fc-gamma receptor signaling pathway involved in phagocytosis	Fc-gamma receptor signaling pathway involved in phagocytosis		focal adhesion	extracellular exosome	extracellular exosome	extracellular exosome					endosome, extracellular exosome	1	0	1	1	0
109	TRUE	Empty	Peroxiredoxin-2 OS=Homo sapiens OX=9606 GN=PRDX2 PE=1 SV=5	sp|P32119|PRDX2_HUMAN	ENST00000301522	22 kDa	TRUE	Homo sapiens													extracellular exosome	extracellular exosome	extracellular exosome					extracellular exosome	1	0	1	1	0
110	TRUE	Empty	Isoform Short of Latent-transforming growth factor beta-binding protein 1 OS=Homo sapiens OX=9606 GN=LTBP1	sp|Q14766-2|LTBP1_HUMAN (+4)	ENST00000404525	153 kDa		Homo sapiens														extracellular matrix, microfibril							1	0	1	1	0
111	TRUE	Empty	Angiotensinogen OS=Homo sapiens OX=9606 GN=AGT PE=1 SV=1	sp|P01019|ANGT_HUMAN	ENST00000366667	53 kDa		Homo sapiens		low-density lipoprotein particle remodeling						cytokine secretion, protein import into nucleus	cytokine secretion, protein import into nucleus				extracellular exosome	blood microparticle, extracellular exosome, extracellular space	extracellular exosome					extracellular exosome	1	0	1	0	0
112	TRUE	Empty	Serum paraoxonase/arylesterase 1 OS=Homo sapiens OX=9606 GN=PON1 PE=1 SV=3	sp|P27169|PON1_HUMAN	ENST00000222381	40 kDa		Homo sapiens													extracellular exosome	blood microparticle, extracellular exosome, extracellular space, spherical high-density lipoprotein particle	extracellular exosome					extracellular exosome	1	0	1	0	0
113	TRUE	Empty	Immunoglobulin heavy variable 3-74 OS=Homo sapiens OX=9606 GN=IGHV3-74 PE=3 SV=1	sp|A0A0B4J1X5|HV374_HUMAN	ENST00000424969	13 kDa	TRUE	Homo sapiens								phagocytosis, engulfment, phagocytosis, recognition	phagocytosis, engulfment, phagocytosis, recognition	phagocytosis, engulfment, phagocytosis, recognition				immunoglobulin complex, circulating							1	0	1	1	1
114	TRUE	Empty	Heat shock protein beta-1 OS=Homo sapiens OX=9606 GN=HSPB1 PE=1 SV=2	sp|P04792|HSPB1_HUMAN	ENST00000248553	23 kDa		Homo sapiens			platelet aggregation			retina homeostasis	platelet aggregation	anterograde axonal protein transport	anterograde axonal protein transport		platelet aggregation	focal adhesion	extracellular exosome	extracellular exosome, extracellular space	extracellular exosome			Z disc		extracellular exosome	1	0	1	1	0
115	TRUE	Empty	Peroxiredoxin-6 OS=Homo sapiens OX=9606 GN=PRDX6 PE=1 SV=3	sp|P30041|PRDX6_HUMAN	ENST00000340385	25 kDa		Homo sapiens					neutrophil degranulation			neutrophil degranulation	neutrophil degranulation	neutrophil degranulation			extracellular exosome	extracellular exosome, extracellular space	extracellular exosome				azurophil granule lumen	azurophil granule lumen, extracellular exosome	1	0	1	1	0
116	TRUE	Empty	Integrin-linked protein kinase OS=Homo sapiens OX=9606 GN=ILK PE=1 SV=2	sp|Q13418|ILK_HUMAN (+1)	ENST00000299421	51 kDa		Homo sapiens			platelet aggregation				platelet aggregation				platelet aggregation	focal adhesion						sarcomere			1	0	1	1	0
117	TRUE	Empty	Platelet glycoprotein Ib alpha chain OS=Homo sapiens OX=9606 GN=GP1BA PE=1 SV=2	sp|P07359|GP1BA_HUMAN (+1)	ENST00000329125	72 kDa		Homo sapiens	fibrinolysis		platelet activation, platelet aggregation				platelet aggregation				blood coagulation, intrinsic pathway, platelet activation, platelet aggregation		extracellular exosome	extracellular exosome, extracellular matrix, extracellular space	extracellular exosome					extracellular exosome	1	0	1	1	0
118	TRUE	Empty	Isoform 6 of Caldesmon OS=Homo sapiens OX=9606 GN=CALD1	sp|Q05682-6|CALD1_HUMAN (+1)	ENST00000361675	66 kDa	TRUE	Homo sapiens																					1	0	1	1	1
119	TRUE	Empty	Zyxin OS=Homo sapiens OX=9606 GN=ZYX PE=1 SV=1	sp|Q15942|ZYX_HUMAN	ENST00000322764	61 kDa		Homo sapiens												focal adhesion								phagocytic vesicle	1	0	1	1	0
120	TRUE	Empty	Carbonic anhydrase 1 OS=Homo sapiens OX=9606 GN=CA1 PE=1 SV=2	sp|P00915|CAH1_HUMAN	ENST00000431316	29 kDa		Homo sapiens													extracellular exosome	extracellular exosome	extracellular exosome					extracellular exosome	1	0	1	1	0
121	TRUE	Empty	Isoform 4 of Nexilin OS=Homo sapiens OX=9606 GN=NEXN	sp|Q0ZGT2-4|NEXN_HUMAN (+1)	ENST00000330010	73 kDa		Homo sapiens												focal adhesion						Z disc			1	0	1	1	0
122	TRUE	Empty	von Willebrand factor OS=Homo sapiens OX=9606 GN=VWF PE=1 SV=4	sp|P04275|VWF_HUMAN	ENST00000261405	309 kDa		Homo sapiens			platelet activation	platelet degranulation	platelet degranulation			platelet degranulation	platelet degranulation	platelet degranulation	blood coagulation, intrinsic pathway, platelet activation		extracellular exosome	extracellular exosome	extracellular exosome	platelet alpha granule lumen	platelet alpha granule lumen		platelet alpha granule lumen	Weibel-Palade body, extracellular exosome, platelet alpha granule, platelet alpha granule lumen	1	0	1	0	0
123	TRUE	Empty	Alpha-1-acid glycoprotein 1 OS=Homo sapiens OX=9606 GN=ORM1 PE=1 SV=1	sp|P02763|A1AG1_HUMAN	ENST00000259396	24 kDa	TRUE	Homo sapiens				platelet degranulation	neutrophil degranulation, platelet degranulation			neutrophil degranulation, platelet degranulation	neutrophil degranulation, platelet degranulation	neutrophil degranulation, platelet degranulation			extracellular exosome	blood microparticle, extracellular exosome, extracellular space	extracellular exosome	platelet alpha granule lumen	platelet alpha granule lumen		platelet alpha granule lumen, specific granule lumen	extracellular exosome, platelet alpha granule lumen, specific granule lumen, tertiary granule lumen	1	0	1	1	1
124	TRUE	Empty	Isoform 2 of Heat shock protein HSP 90-alpha OS=Homo sapiens OX=9606 GN=HSP90AA1	sp|P07900-2|HS90A_HUMAN (+1)	ENST00000216281	98 kDa	TRUE	Homo sapiens					neutrophil degranulation			Fc-gamma receptor signaling pathway involved in phagocytosis, neutrophil degranulation, protein import into mitochondrial outer membrane	Fc-gamma receptor signaling pathway involved in phagocytosis, neutrophil degranulation, protein import into mitochondrial outer membrane	Fc-gamma receptor signaling pathway involved in phagocytosis, neutrophil degranulation, receptor-mediated endocytosis			extracellular exosome	extracellular exosome	extracellular exosome				secretory granule lumen	endocytic vesicle lumen, extracellular exosome, ficolin-1-rich granule lumen, melanosome, secretory granule lumen	1	0	1	1	0
125	TRUE	Empty	Calreticulin OS=Homo sapiens OX=9606 GN=CALR PE=1 SV=1	sp|P27797|CALR_HUMAN	ENST00000316448	48 kDa		Homo sapiens										receptor-mediated endocytosis, vesicle fusion with endoplasmic reticulum-Golgi intermediate compartment (ERGIC) membrane		focal adhesion	extracellular exosome	extracellular exosome, extracellular space	extracellular exosome					acrosomal vesicle, endocytic vesicle lumen, extracellular exosome, phagocytic vesicle membrane	1	0	1	1	0
126	TRUE	Empty	Actin-related protein 3 OS=Homo sapiens OX=9606 GN=ACTR3 PE=1 SV=3	sp|P61158|ARP3_HUMAN	ENST00000263238	47 kDa		Homo sapiens								Fc-gamma receptor signaling pathway involved in phagocytosis, meiotic chromosome movement towards spindle pole	Fc-gamma receptor signaling pathway involved in phagocytosis	Fc-gamma receptor signaling pathway involved in phagocytosis		focal adhesion	extracellular exosome	extracellular exosome	extracellular exosome					extracellular exosome	1	0	1	1	0
127	TRUE	Empty	Purine nucleoside phosphorylase OS=Homo sapiens OX=9606 GN=PNP PE=1 SV=2	sp|P00491|PNPH_HUMAN	ENST00000361505	32 kDa		Homo sapiens					neutrophil degranulation			interleukin-2 secretion, neutrophil degranulation	interleukin-2 secretion, neutrophil degranulation	neutrophil degranulation			extracellular exosome	extracellular exosome	extracellular exosome				secretory granule lumen	extracellular exosome, ficolin-1-rich granule lumen, secretory granule lumen	1	0	1	0	0
128	TRUE	Empty	Coagulation factor V OS=Homo sapiens OX=9606 GN=F5 PE=1 SV=4	sp|P12259|FA5_HUMAN (+1)	ENST00000367797	252 kDa		Homo sapiens				platelet degranulation	platelet degranulation			platelet degranulation	platelet degranulation	COPII vesicle coating, ER to Golgi vesicle-mediated transport, platelet degranulation	blood coagulation		extracellular vesicle	extracellular space, extracellular vesicle	extracellular vesicle	platelet alpha granule lumen	platelet alpha granule lumen		platelet alpha granule lumen	ER to Golgi transport vesicle, extracellular vesicle, platelet alpha granule lumen	1	0	1	1	0
129	TRUE	Empty	Isoform H14 of Myeloperoxidase OS=Homo sapiens OX=9606 GN=MPO	sp|P05164-2|PERM_HUMAN (+2)	ENST00000225275	74 kDa	TRUE	Homo sapiens		low-density lipoprotein particle remodeling			neutrophil degranulation			neutrophil degranulation	neutrophil degranulation	neutrophil degranulation			extracellular exosome	extracellular exosome, extracellular space	extracellular exosome				azurophil granule lumen	azurophil granule, azurophil granule lumen, extracellular exosome, secretory granule	1	0	1	0	0
130	TRUE	Empty	Endoplasmin OS=Homo sapiens OX=9606 GN=HSP90B1 PE=1 SV=1	sp|P14625|ENPL_HUMAN	ENST00000299767	92 kDa	TRUE	Homo sapiens										receptor-mediated endocytosis		focal adhesion	extracellular exosome	extracellular exosome	extracellular exosome					endocytic vesicle lumen, extracellular exosome, melanosome	1	0	1	0	0
131	TRUE	Empty	Phosphoglycerate kinase 1 OS=Homo sapiens OX=9606 GN=PGK1 PE=1 SV=3	sp|P00558|PGK1_HUMAN	ENST00000373316	45 kDa		Homo sapiens													extracellular exosome	extracellular exosome, extracellular space	extracellular exosome					extracellular exosome	1	0	1	1	1
132	TRUE	Empty	Thioredoxin OS=Homo sapiens OX=9606 GN=TXN PE=1 SV=3	sp|P10599|THIO_HUMAN	ENST00000374515	12 kDa		Homo sapiens													extracellular exosome	extracellular exosome	extracellular exosome					extracellular exosome	1	0	1	1	1
133	TRUE	Empty	Serum amyloid P-component OS=Homo sapiens OX=9606 GN=APCS PE=1 SV=2	sp|P02743|SAMP_HUMAN	ENST00000255040	25 kDa		Homo sapiens													extracellular exosome	blood microparticle, extracellular exosome, extracellular space	extracellular exosome					extracellular exosome	1	0	1	1	1
134	TRUE	Empty	ATP synthase subunit beta, mitochondrial OS=Homo sapiens OX=9606 GN=ATP5F1B PE=1 SV=3	sp|P06576|ATPB_HUMAN	ENST00000262030	57 kDa		Homo sapiens								mitochondrial ATP synthesis coupled proton transport	mitochondrial ATP synthesis coupled proton transport				extracellular exosome	extracellular exosome	extracellular exosome					extracellular exosome	1	0	1	0	0
135	TRUE	Empty	Actin, alpha cardiac muscle 1 OS=Homo sapiens OX=9606 GN=ACTC1 PE=1 SV=1	sp|P68032|ACTC_HUMAN	ENST00000290378	42 kDa	TRUE	Homo sapiens												focal adhesion	extracellular exosome	blood microparticle, extracellular exosome, extracellular space	extracellular exosome			I band		extracellular exosome	1	0	1	0	0
136	TRUE	Empty	Calpain-1 catalytic subunit OS=Homo sapiens OX=9606 GN=CAPN1 PE=1 SV=1	sp|P07384|CAN1_HUMAN	ENST00000279247	82 kDa		Homo sapiens					neutrophil degranulation			neutrophil degranulation	neutrophil degranulation	neutrophil degranulation		focal adhesion	extracellular exosome	extracellular exosome	extracellular exosome					extracellular exosome, ficolin-1-rich granule lumen	1	0	1	1	0
137	TRUE	Empty	Isoform 2 of Clathrin heavy chain 1 OS=Homo sapiens OX=9606 GN=CLTC	sp|Q00610-2|CLH1_HUMAN (+2)	ENST00000269122	188 kDa		Homo sapiens								receptor internalization	receptor internalization	clathrin-dependent endocytosis, receptor internalization, retrograde transport, endosome to Golgi		focal adhesion	extracellular exosome, extracellular vesicle	extracellular exosome, extracellular vesicle	extracellular exosome, extracellular vesicle					clathrin coat of trans-Golgi network vesicle, clathrin-coated endocytic vesicle, clathrin-coated endocytic vesicle membrane, endolysosome membrane, endosome, extracellular exosome, extracellular vesicle, melanosome	1	0	1	0	0
138	TRUE	Empty	Alpha-actinin-4 OS=Homo sapiens OX=9606 GN=ACTN4 PE=1 SV=2	sp|O43707|ACTN4_HUMAN	ENST00000252699	105 kDa	TRUE	Homo sapiens				platelet degranulation	platelet degranulation			platelet degranulation, vesicle transport along actin filament	platelet degranulation, vesicle transport along actin filament	platelet degranulation		focal adhesion	extracellular exosome	extracellular exosome, extracellular space	extracellular exosome	platelet alpha granule lumen	platelet alpha granule lumen	Z disc	platelet alpha granule lumen	extracellular exosome, platelet alpha granule lumen	1	0	1	1	0
139	TRUE	Empty	Isoform 2 of F-actin-capping protein subunit beta OS=Homo sapiens OX=9606 GN=CAPZB	sp|P47756-2|CAPZB_HUMAN (+2)	ENST00000264202	31 kDa		Homo sapiens										ER to Golgi vesicle-mediated transport	blood coagulation		extracellular exosome	extracellular exosome	extracellular exosome			sarcomere		extracellular exosome	1	0	1	0	0
140	TRUE	Empty	Isoform 3 of Src substrate cortactin OS=Homo sapiens OX=9606 GN=CTTN	sp|Q14247-3|SRC8_HUMAN (+1)	ENST00000301843	57 kDa		Homo sapiens										receptor-mediated endocytosis		focal adhesion									1	0	1	1	0
141	TRUE	Empty	Caveolae-associated protein 2 OS=Homo sapiens OX=9606 GN=CAVIN2 PE=1 SV=3	sp|O95810|CAVN2_HUMAN	ENST00000304141	47 kDa		Homo sapiens																					1	0	1	1	0
142	TRUE	Empty	Apolipoprotein E OS=Homo sapiens OX=9606 GN=APOE PE=1 SV=1	sp|P02649|APOE_HUMAN	ENST00000252486	36 kDa		Homo sapiens	negative regulation of platelet activation	chylomicron remodeling, high-density lipoprotein particle remodeling, low-density lipoprotein particle remodeling, very-low-density lipoprotein particle remodeling						cholesterol efflux, lipid transport involved in lipid storage, long-chain fatty acid transport, maintenance of location in cell, phospholipid efflux, protein import, reverse cholesterol transport	cholesterol efflux, lipid transport involved in lipid storage, long-chain fatty acid transport, phospholipid efflux, protein import, reverse cholesterol transport	receptor-mediated endocytosis			extracellular exosome, extracellular vesicle	blood microparticle, chylomicron, discoidal high-density lipoprotein particle, extracellular exosome, extracellular matrix, extracellular space, extracellular vesicle, intermediate-density lipoprotein particle, low-density lipoprotein particle, very-low-density lipoprotein particle	extracellular exosome, extracellular vesicle					clathrin-coated endocytic vesicle membrane, early endosome, endocytic vesicle lumen, extracellular exosome, extracellular vesicle	1	0	1	1	0
143	TRUE	Empty	Ras-related protein Rab-27B OS=Homo sapiens OX=9606 GN=RAB27B PE=1 SV=4	sp|O00194|RB27B_HUMAN	ENST00000262094	25 kDa	TRUE	Homo sapiens				platelet degranulation	platelet degranulation			anterograde axonal protein transport, melanosome transport, multivesicular body sorting pathway, platelet degranulation, synaptic vesicle endocytosis	anterograde axonal protein transport, melanosome transport, multivesicular body sorting pathway, platelet degranulation, synaptic vesicle endocytosis	multivesicular body sorting pathway, platelet degranulation, synaptic vesicle endocytosis			extracellular exosome	extracellular exosome	extracellular exosome					anchored component of synaptic vesicle membrane, extracellular exosome, melanosome, multivesicular body membrane, platelet dense granule membrane, secretory granule, trans-Golgi network transport vesicle, zymogen granule membrane	1	0	1	0	0
144	TRUE	Empty	Vimentin OS=Homo sapiens OX=9606 GN=VIM PE=1 SV=4	sp|P08670|VIME_HUMAN	ENST00000224237	54 kDa		Homo sapiens												focal adhesion	extracellular exosome	extracellular exosome	extracellular exosome					extracellular exosome, phagocytic vesicle	1	0	1	1	0
145	TRUE	Empty	Isoform 8 of Dynamin-1-like protein OS=Homo sapiens OX=9606 GN=DNM1L	sp|O00429-8|DNM1L_HUMAN (+1)	ENST00000266481	82 kDa		Homo sapiens								synaptic vesicle endocytosis, synaptic vesicle recycling via endosome	synaptic vesicle endocytosis, synaptic vesicle recycling via endosome	synaptic vesicle endocytosis, synaptic vesicle recycling via endosome										synaptic vesicle membrane	1	0	1	0	0
146	TRUE	Empty	ADP-ribosylation factor 3 OS=Homo sapiens OX=9606 GN=ARF3 PE=1 SV=2	sp|P61204|ARF3_HUMAN (+1)	ENST00000256682	21 kDa	TRUE	Homo sapiens										Golgi to plasma membrane transport, retrograde vesicle-mediated transport, Golgi to ER			extracellular exosome	extracellular exosome	extracellular exosome					extracellular exosome	1	0	1	0	0
147	TRUE	Empty	Immunoglobulin kappa variable 3-20 OS=Homo sapiens OX=9606 GN=IGKV3-20 PE=1 SV=2	sp|P01619|KV320_HUMAN	ENST00000492167	13 kDa	TRUE	Homo sapiens								Fc-gamma receptor signaling pathway involved in phagocytosis	Fc-gamma receptor signaling pathway involved in phagocytosis	Fc-gamma receptor signaling pathway involved in phagocytosis, receptor-mediated endocytosis			extracellular exosome	blood microparticle, extracellular exosome, extracellular space, monomeric IgA immunoglobulin complex, pentameric IgM immunoglobulin complex, secretory IgA immunoglobulin complex	extracellular exosome					extracellular exosome	1	0	1	1	0
148	TRUE	Empty	Isoform 3 of Glutathione S-transferase omega-1 OS=Homo sapiens OX=9606 GN=GSTO1	sp|P78417-3|GSTO1_HUMAN (+2)	ENST00000369710	25 kDa		Homo sapiens													extracellular exosome	extracellular exosome	extracellular exosome					extracellular exosome	1	0	1	0	0
149	TRUE	Empty	Protein disulfide-isomerase A3 OS=Homo sapiens OX=9606 GN=PDIA3 PE=1 SV=4	sp|P30101|PDIA3_HUMAN	ENST00000300289	57 kDa		Homo sapiens												focal adhesion	extracellular exosome	extracellular exosome, extracellular space	extracellular exosome					extracellular exosome, melanosome, phagocytic vesicle, recycling endosome membrane	1	0	1	1	0
150	TRUE	Empty	Isoform 2 of Coronin-1C OS=Homo sapiens OX=9606 GN=CORO1C	sp|Q9ULV4-2|COR1C_HUMAN (+1)	ENST00000261401	54 kDa		Homo sapiens								phagocytosis	phagocytosis	phagocytosis		focal adhesion						sarcomere		endosome membrane	1	0	1	1	0
151	TRUE	Empty	Heparin cofactor 2 OS=Homo sapiens OX=9606 GN=SERPIND1 PE=1 SV=3	sp|P05546|HEP2_HUMAN	ENST00000215727	57 kDa	TRUE	Homo sapiens											blood coagulation		extracellular exosome	extracellular exosome, extracellular space	extracellular exosome					extracellular exosome	1	0	1	0	0
152	TRUE	Empty	WD repeat-containing protein 1 OS=Homo sapiens OX=9606 GN=WDR1 PE=1 SV=4	sp|O75083|WDR1_HUMAN	ENST00000382451	66 kDa		Homo sapiens				platelet degranulation	platelet degranulation			platelet degranulation	platelet degranulation	platelet degranulation			extracellular exosome	extracellular exosome	extracellular exosome					extracellular exosome	1	0	1	0	0
153	TRUE	Empty	Ras suppressor protein 1 OS=Homo sapiens OX=9606 GN=RSU1 PE=1 SV=3	sp|Q15404|RSU1_HUMAN	ENST00000345264	32 kDa		Homo sapiens												focal adhesion	extracellular exosome	extracellular exosome	extracellular exosome					extracellular exosome	1	0	1	0	0
154	TRUE	Empty	Isoform Delta13 of Platelet endothelial cell adhesion molecule OS=Homo sapiens OX=9606 GN=PECAM1	sp|P16284-3|PECA1_HUMAN (+1)	ENST00000563924	80 kDa		Homo sapiens				platelet degranulation	neutrophil degranulation, platelet degranulation		leukocyte cell-cell adhesion	neutrophil degranulation, phagocytosis, platelet degranulation	neutrophil degranulation, phagocytosis, platelet degranulation	neutrophil degranulation, phagocytosis, platelet degranulation	wound healing		extracellular exosome	extracellular exosome, extracellular space	extracellular exosome	platelet alpha granule membrane				extracellular exosome, platelet alpha granule membrane, secretory granule membrane	1	0	1	1	0
155	TRUE	Empty	Coactosin-like protein OS=Homo sapiens OX=9606 GN=COTL1 PE=1 SV=3	sp|Q14019|COTL1_HUMAN	ENST00000262428	16 kDa		Homo sapiens					neutrophil degranulation			neutrophil degranulation	neutrophil degranulation	neutrophil degranulation			extracellular exosome	extracellular exosome	extracellular exosome				secretory granule lumen	extracellular exosome, ficolin-1-rich granule lumen, secretory granule lumen	1	0	1	1	0
156	TRUE	Empty	Protein AMBP OS=Homo sapiens OX=9606 GN=AMBP PE=1 SV=1	sp|P02760|AMBP_HUMAN	ENST00000265132	39 kDa		Homo sapiens										receptor-mediated endocytosis			extracellular exosome	blood microparticle, extracellular exosome, extracellular space	extracellular exosome					extracellular exosome	1	0	1	1	0
157	TRUE	Empty	Keratin, type II cytoskeletal 1 OS=Homo sapiens OX=9606 GN=KRT1 PE=1 SV=6	sp|P04264|K2C1_HUMAN	ENST00000252244	66 kDa	TRUE	Homo sapiens	fibrinolysis				neutrophil degranulation	retina homeostasis		neutrophil degranulation	neutrophil degranulation	neutrophil degranulation			extracellular exosome	blood microparticle, extracellular exosome, extracellular space	extracellular exosome					extracellular exosome, ficolin-1-rich granule lumen	1	0	1	1	0
158	TRUE	Empty	Immunoglobulin J chain OS=Homo sapiens OX=9606 GN=JCHAIN PE=1 SV=4	sp|P01591|IGJ_HUMAN	ENST00000254801	18 kDa		Homo sapiens						retina homeostasis				receptor-mediated endocytosis			extracellular exosome	blood microparticle, extracellular exosome, extracellular space, monomeric IgA immunoglobulin complex, pentameric IgM immunoglobulin complex, secretory IgA immunoglobulin complex, secretory dimeric IgA immunoglobulin complex	extracellular exosome					extracellular exosome	1	0	1	1	0
159	TRUE	Empty	Plastin-2 OS=Homo sapiens OX=9606 GN=LCP1 PE=1 SV=6	sp|P13796|PLSL_HUMAN	ENST00000323076	70 kDa		Homo sapiens												focal adhesion	extracellular exosome	extracellular exosome, extracellular space	extracellular exosome					extracellular exosome	1	0	1	1	0
160	TRUE	Empty	Isoform 1 of Four and a half LIM domains protein 1 OS=Homo sapiens OX=9606 GN=FHL1	sp|Q13642-1|FHL1_HUMAN (+2)	ENST00000345434	32 kDa		Homo sapiens												focal adhesion									1	0	1	1	0
161	TRUE	Empty	EH domain-containing protein 3 OS=Homo sapiens OX=9606 GN=EHD3 PE=1 SV=2	sp|Q9NZN3|EHD3_HUMAN	ENST00000322054	61 kDa	TRUE	Homo sapiens								protein localization to plasma membrane		Golgi to lysosome transport, early endosome to Golgi transport, endocytic recycling	blood coagulation	focal adhesion								endocytic vesicle, recycling endosome membrane	1	0	1	1	0
162	TRUE	Empty	Isoform 2 of Inverted formin-2 OS=Homo sapiens OX=9606 GN=INF2	sp|Q27J81-2|INF2_HUMAN (+1)	ENST00000330634	135 kDa		Homo sapiens																					1	0	1	1	0
163	TRUE	Empty	Integrin beta-1 OS=Homo sapiens OX=9606 GN=ITGB1 PE=1 SV=2	sp|P05556|ITB1_HUMAN	ENST00000302278	88 kDa		Homo sapiens							cell-cell adhesion mediated by integrin, heterotypic cell-cell adhesion, leukocyte cell-cell adhesion, leukocyte tethering or rolling	phagocytosis, receptor internalization	phagocytosis, receptor internalization	phagocytosis, receptor internalization		focal adhesion	extracellular exosome	extracellular exosome	extracellular exosome					extracellular exosome, melanosome, recycling endosome	1	0	1	0	0
164	TRUE	Empty	Fibulin-1 OS=Homo sapiens OX=9606 GN=FBLN1 PE=1 SV=4	sp|P23142|FBLN1_HUMAN	ENST00000262722	77 kDa	TRUE	Homo sapiens											blood coagulation, fibrin clot formation		extracellular exosome	basement membrane, elastic fiber, extracellular exosome, extracellular matrix, extracellular space	extracellular exosome					extracellular exosome	1	0	1	0	0
165	TRUE	Empty	Isoform 2 of Triosephosphate isomerase OS=Homo sapiens OX=9606 GN=TPI1	sp|P60174-1|TPIS_HUMAN (+1)	ENST00000229270	27 kDa		Homo sapiens													extracellular exosome	extracellular exosome, extracellular space	extracellular exosome					extracellular exosome	1	0	1	0	0
166	TRUE	Empty	ATP synthase subunit alpha, mitochondrial OS=Homo sapiens OX=9606 GN=ATP5F1A PE=1 SV=1	sp|P25705|ATPA_HUMAN	ENST00000282050	60 kDa		Homo sapiens								ATP synthesis coupled proton transport, mitochondrial ATP synthesis coupled proton transport	ATP synthesis coupled proton transport, mitochondrial ATP synthesis coupled proton transport				extracellular exosome	extracellular exosome	extracellular exosome					extracellular exosome	1	0	1	1	0
167	TRUE	Empty	Isoform 2 of Drebrin OS=Homo sapiens OX=9606 GN=DBN1	sp|Q16643-2|DREB_HUMAN (+1)	ENST00000292385	72 kDa		Homo sapiens								cytoplasmic sequestering of protein													1	0	1	1	0
168	TRUE	Empty	Apolipoprotein C-I OS=Homo sapiens OX=9606 GN=APOC1 PE=1 SV=1	sp|P02654|APOC1_HUMAN (+1)	ENST00000588750	9 kDa		Homo sapiens		high-density lipoprotein particle remodeling, plasma lipoprotein particle remodeling						cholesterol efflux, phospholipid efflux	cholesterol efflux, phospholipid efflux					chylomicron, high-density lipoprotein particle, very-low-density lipoprotein particle							1	0	1	1	0
169	TRUE	Empty	CD5 antigen-like OS=Homo sapiens OX=9606 GN=CD5L PE=1 SV=1	sp|O43866|CD5L_HUMAN	ENST00000368174	38 kDa		Homo sapiens														blood microparticle, extracellular space							1	0	1	1	0
170	TRUE	Empty	Platelet glycoprotein 4 OS=Homo sapiens OX=9606 GN=CD36 PE=1 SV=2	sp|P16671|CD36_HUMAN (+1)	ENST00000309881	53 kDa		Homo sapiens				platelet degranulation	neutrophil degranulation, platelet degranulation			apoptotic cell clearance, cholesterol import, interleukin-1 beta secretion, intestinal cholesterol absorption, lipoprotein transport, long-chain fatty acid import, neutrophil degranulation, phagocytosis, engulfment, phagocytosis, recognition, platelet degranulation, receptor internalization, triglyceride transport	apoptotic cell clearance, cholesterol import, interleukin-1 beta secretion, intestinal cholesterol absorption, lipoprotein transport, long-chain fatty acid import, neutrophil degranulation, phagocytosis, engulfment, phagocytosis, recognition, platelet degranulation, receptor internalization, triglyceride transport	apoptotic cell clearance, neutrophil degranulation, phagocytosis, engulfment, phagocytosis, recognition, platelet degranulation, receptor internalization, receptor-mediated endocytosis	blood coagulation			extracellular space		platelet alpha granule membrane				endocytic vesicle membrane, phagocytic vesicle, platelet alpha granule membrane, specific granule membrane	1	0	1	0	0
171	TRUE	Empty	Inter-alpha-trypsin inhibitor heavy chain H3 OS=Homo sapiens OX=9606 GN=ITIH3 PE=1 SV=1	tr|A0A087WW43|A0A087WW43_HUMAN		75 kDa		unknown																					1	0	1	0	0
172	TRUE	Empty	Isoform 2 of Myosin light chain kinase, smooth muscle OS=Homo sapiens OX=9606 GN=MYLK	sp|Q15746-2|MYLK_HUMAN (+2)	ENST00000346322	203 kDa		Homo sapiens																					1	0	1	1	1
173	TRUE	Empty	Histone H2A OS=Homo sapiens OX=9606 GN=hCG_2039566 PE=3 SV=1	tr|A0A0U1RR32|A0A0U1RR32_HUMAN (+1)		18 kDa	TRUE	unknown																					1	0	1	1	1
174	TRUE	Empty	Isoform 3 of Microtubule-associated protein RP/EB family member 2 OS=Homo sapiens OX=9606 GN=MAPRE2	sp|Q15555-3|MARE2_HUMAN (+2)	ENST00000300249	36 kDa	TRUE	Homo sapiens												focal adhesion									1	0	1	1	0
175	TRUE	Empty	HLA class I histocompatibility antigen, B-45 alpha chain OS=Homo sapiens OX=9606 GN=HLA-B PE=1 SV=1	sp|P30483|1B45_HUMAN	ENST00000450871	40 kDa	TRUE	Homo sapiens																				ER to Golgi transport vesicle membrane, early endosome membrane, phagocytic vesicle membrane, recycling endosome membrane	1	0	1	1	0
176	TRUE	Empty	14-3-3 protein gamma OS=Homo sapiens OX=9606 GN=YWHAG PE=1 SV=2	sp|P61981|1433G_HUMAN	ENST00000307630	28 kDa	TRUE	Homo sapiens												focal adhesion	extracellular exosome	extracellular exosome	extracellular exosome					extracellular exosome	1	0	1	1	0
177	TRUE	Empty	Complement component C9 OS=Homo sapiens OX=9606 GN=C9 PE=1 SV=2	sp|P02748|CO9_HUMAN	ENST00000263408	63 kDa		Homo sapiens													extracellular exosome	blood microparticle, extracellular exosome, extracellular space	extracellular exosome					extracellular exosome	1	0	1	0	0
178	TRUE	Empty	Histone H4 OS=Homo sapiens OX=9606 GN=HIST1H4A PE=1 SV=2	sp|P62805|H4_HUMAN	ENST00000244537	11 kDa		Homo sapiens													extracellular exosome	extracellular exosome	extracellular exosome					extracellular exosome	1	0	0	0	1
179	TRUE	Empty	Isoform 2 of Actin-related protein 2 OS=Homo sapiens OX=9606 GN=ACTR2	sp|P61160-2|ARP2_HUMAN (+1)	ENST00000260641	45 kDa		Homo sapiens					neutrophil degranulation			Fc-gamma receptor signaling pathway involved in phagocytosis, meiotic chromosome movement towards spindle pole, neutrophil degranulation	Fc-gamma receptor signaling pathway involved in phagocytosis, neutrophil degranulation	Fc-gamma receptor signaling pathway involved in phagocytosis, neutrophil degranulation		focal adhesion	extracellular exosome	extracellular exosome	extracellular exosome				azurophil granule lumen	azurophil granule lumen, extracellular exosome, ficolin-1-rich granule lumen	1	0	1	0	0
180	TRUE	Empty	Superoxide dismutase [Mn], mitochondrial OS=Homo sapiens OX=9606 GN=SOD2 PE=1 SV=3	sp|P04179|SODM_HUMAN	ENST00000337404	25 kDa		Homo sapiens													extracellular exosome	extracellular exosome	extracellular exosome					extracellular exosome	1	0	1	1	1
181	TRUE	Empty	Peptidyl-prolyl cis-trans isomerase A OS=Homo sapiens OX=9606 GN=PPIA PE=1 SV=2	sp|P62937|PPIA_HUMAN	ENST00000355968	18 kDa		Homo sapiens					neutrophil degranulation			neutrophil degranulation	neutrophil degranulation	neutrophil degranulation		focal adhesion	extracellular exosome	extracellular exosome, extracellular space	extracellular exosome				secretory granule lumen	extracellular exosome, ficolin-1-rich granule lumen, secretory granule lumen	1	0	1	1	0
182	TRUE	Empty	Isoform 2 of Platelet glycoprotein Ib beta chain OS=Homo sapiens OX=9606 GN=GP1BB	sp|P13224-2|GP1BB_HUMAN (+1)	ENST00000366425	43 kDa		Homo sapiens			platelet activation								blood coagulation, intrinsic pathway, platelet activation										1	0	1	1	0
183	TRUE	Empty	Isoform 2 of Band 3 anion transport protein OS=Homo sapiens OX=9606 GN=SLC4A1	sp|P02730-2|B3AT_HUMAN (+1)	ENST00000262418	94 kDa		Homo sapiens								protein localization to plasma membrane			blood coagulation		extracellular exosome	blood microparticle, extracellular exosome	extracellular exosome			Z disc		extracellular exosome	1	0	1	1	0
184	TRUE	Empty	Vasodilator-stimulated phosphoprotein OS=Homo sapiens OX=9606 GN=VASP PE=1 SV=3	sp|P50552|VASP_HUMAN	ENST00000245932	40 kDa		Homo sapiens												focal adhesion	extracellular exosome	extracellular exosome	extracellular exosome					extracellular exosome	1	0	1	1	0
185	TRUE	Empty	Bridging integrator 2 OS=Homo sapiens OX=9606 GN=BIN2 PE=1 SV=1	tr|A0A087X188|A0A087X188_HUMAN		65 kDa		unknown																					1	0	1	1	0
186	TRUE	Empty	Carbonic anhydrase 2 OS=Homo sapiens OX=9606 GN=CA2 PE=1 SV=2	sp|P00918|CAH2_HUMAN	ENST00000285379	29 kDa		Homo sapiens								carbon dioxide transport, secretion	carbon dioxide transport, secretion				extracellular exosome	extracellular exosome	extracellular exosome					extracellular exosome	1	0	1	1	0
187	TRUE	Empty	Mesencephalic astrocyte-derived neurotrophic factor OS=Homo sapiens OX=9606 GN=MANF PE=1 SV=3	sp|P55145|MANF_HUMAN (+1)	ENST00000627526	21 kDa		Homo sapiens				platelet degranulation	platelet degranulation			platelet degranulation	platelet degranulation	platelet degranulation				extracellular space							1	0	1	1	0
188	TRUE	Empty	Immunoglobulin heavy constant alpha 2 (Fragment) OS=Homo sapiens OX=9606 GN=IGHA2 PE=1 SV=1	tr|A0A0G2JMB2|A0A0G2JMB2_HUMAN		37 kDa	TRUE	unknown																					1	0	1	0	1
189	TRUE	Empty	Immunoglobulin heavy variable 3-9 OS=Homo sapiens OX=9606 GN=IGHV3-9 PE=1 SV=2	sp|P01782|HV309_HUMAN		13 kDa	TRUE	Homo sapiens								Fc-gamma receptor signaling pathway involved in phagocytosis, phagocytosis, engulfment, phagocytosis, recognition	Fc-gamma receptor signaling pathway involved in phagocytosis, phagocytosis, engulfment, phagocytosis, recognition	Fc-gamma receptor signaling pathway involved in phagocytosis, phagocytosis, engulfment, phagocytosis, recognition, receptor-mediated endocytosis			extracellular exosome	extracellular exosome, immunoglobulin complex, circulating	extracellular exosome					extracellular exosome	1	0	1	0	0
190	TRUE	Empty	Kallistatin OS=Homo sapiens OX=9606 GN=SERPINA4 PE=1 SV=3	sp|P29622|KAIN_HUMAN	ENST00000298841	49 kDa		Homo sapiens				platelet degranulation	platelet degranulation			platelet degranulation	platelet degranulation	platelet degranulation			extracellular exosome	extracellular exosome, extracellular space	extracellular exosome				platelet dense granule lumen	extracellular exosome, platelet dense granule lumen	1	0	1	0	0
191	TRUE	Empty	Platelet glycoprotein V OS=Homo sapiens OX=9606 GN=GP5 PE=1 SV=1	sp|P40197|GPV_HUMAN	ENST00000401815	61 kDa		Homo sapiens			platelet activation								blood coagulation, intrinsic pathway, platelet activation		extracellular exosome	extracellular exosome	extracellular exosome					extracellular exosome	1	0	1	0	0
192	TRUE	Empty	SH3 domain-binding glutamic acid-rich-like protein 3 OS=Homo sapiens OX=9606 GN=SH3BGRL3 PE=1 SV=1	sp|Q9H299|SH3L3_HUMAN (+1)	ENST00000270792	10 kDa		Homo sapiens													extracellular exosome	extracellular exosome	extracellular exosome					extracellular exosome	1	0	1	1	1
193	TRUE	Empty	Isoform 2 of Eukaryotic translation initiation factor 5A-1 OS=Homo sapiens OX=9606 GN=EIF5A	sp|P63241-2|IF5A1_HUMAN (+3)	ENST00000336452	20 kDa		Homo sapiens																					1	0	1	1	0
194	TRUE	Empty	Synaptosomal-associated protein 23 OS=Homo sapiens OX=9606 GN=SNAP23 PE=1 SV=1	sp|O00161|SNP23_HUMAN	ENST00000249647	23 kDa		Homo sapiens					histamine secretion by mast cell, neutrophil degranulation, synaptic vesicle fusion to presynaptic active zone membrane, synaptic vesicle priming			histamine secretion by mast cell, neutrophil degranulation, synaptic vesicle fusion to presynaptic active zone membrane, synaptic vesicle priming	histamine secretion by mast cell, neutrophil degranulation, synaptic vesicle fusion to presynaptic active zone membrane, synaptic vesicle priming	exocytosis, histamine secretion by mast cell, neutrophil degranulation, post-Golgi vesicle-mediated transport, synaptic vesicle fusion to presynaptic active zone membrane, synaptic vesicle priming, vesicle targeting		focal adhesion	extracellular exosome	extracellular exosome	extracellular exosome					azurophil granule, extracellular exosome, phagocytic vesicle membrane, specific granule, specific granule membrane, tertiary granule membrane	1	0	1	1	0
195	TRUE	Empty	Heat shock 70 kDa protein 1B OS=Homo sapiens OX=9606 GN=HSPA1B PE=1 SV=1	sp|P0DMV9|HS71B_HUMAN (+1)	ENST00000375650	70 kDa	TRUE	Homo sapiens					neutrophil degranulation			neutrophil degranulation	neutrophil degranulation	neutrophil degranulation		focal adhesion	extracellular exosome	blood microparticle, extracellular exosome	extracellular exosome					extracellular exosome, ficolin-1-rich granule lumen, vesicle	1	0	1	0	0
196	TRUE	Empty	Isoform 2 of Reticulon-4 OS=Homo sapiens OX=9606 GN=RTN4	sp|Q9NQC3-2|RTN4_HUMAN	ENST00000317610	40 kDa		Homo sapiens																					1	0	1	0	0
197	TRUE	Empty	Pleckstrin OS=Homo sapiens OX=9606 GN=PLEK PE=1 SV=3	sp|P08567|PLEK_HUMAN	ENST00000234313	40 kDa		Homo sapiens			platelet aggregation	platelet degranulation, protein secretion by platelet	platelet degranulation, protein secretion by platelet		platelet aggregation	platelet degranulation, protein secretion by platelet, vesicle docking involved in exocytosis	platelet degranulation, protein secretion by platelet, vesicle docking involved in exocytosis	platelet degranulation, protein secretion by platelet, vesicle docking involved in exocytosis	platelet aggregation										1	0	1	0	0
198	TRUE	Empty	Complement component C7 OS=Homo sapiens OX=9606 GN=C7 PE=1 SV=2	sp|P10643|CO7_HUMAN	ENST00000313164	94 kDa		Homo sapiens													extracellular exosome	extracellular exosome	extracellular exosome					extracellular exosome	1	0	1	0	0
199	TRUE	Empty	Isoform 2-4 of Alpha-synuclein OS=Homo sapiens OX=9606 GN=SNCA	sp|P37840-2|SYUA_HUMAN (+2)	ENST00000336904	11 kDa		Homo sapiens					synaptic vesicle exocytosis			dopamine uptake involved in synaptic transmission, receptor internalization, synaptic vesicle endocytosis, synaptic vesicle exocytosis	dopamine uptake involved in synaptic transmission, receptor internalization, synaptic vesicle endocytosis, synaptic vesicle exocytosis	SNARE complex assembly, receptor internalization, synaptic vesicle endocytosis, synaptic vesicle exocytosis				extracellular space						synaptic vesicle membrane	1	0	0	1	0
200	TRUE	Empty	Isoform 2 of Ras-related protein Rab-11B OS=Homo sapiens OX=9606 GN=RAB11B	sp|Q15907-2|RB11B_HUMAN (+1)	ENST00000328024	20 kDa		Homo sapiens					regulated exocytosis			constitutive secretory pathway, exocytosis, insulin secretion involved in cellular response to glucose stimulus, melanosome transport, regulated exocytosis	constitutive secretory pathway, exocytosis, insulin secretion involved in cellular response to glucose stimulus, melanosome transport, regulated exocytosis	constitutive secretory pathway, exocytosis, regulated exocytosis, retrograde transport, endosome to plasma membrane			extracellular exosome	extracellular exosome	extracellular exosome					anchored component of synaptic vesicle membrane, extracellular exosome, phagocytic vesicle, phagocytic vesicle membrane, recycling endosome, recycling endosome membrane, synaptic vesicle	1	0	1	0	0
201	TRUE	Empty	Ras-related protein Rab-1B OS=Homo sapiens OX=9606 GN=RAB1B PE=1 SV=1	sp|Q9H0U4|RAB1B_HUMAN	ENST00000311481	22 kDa	TRUE	Homo sapiens										COPII vesicle coating, ER to Golgi vesicle-mediated transport, retrograde vesicle-mediated transport, Golgi to ER			extracellular exosome	extracellular exosome	extracellular exosome					extracellular exosome, transport vesicle	1	0	1	0	0
202	TRUE	Empty	Isoform 2 of WD repeat-containing protein 44 OS=Homo sapiens OX=9606 GN=WDR44	sp|Q5JSH3-2|WDR44_HUMAN (+1)	ENST00000254029	100 kDa		Homo sapiens																				endosome membrane	0	0	1	1	0
203	TRUE	Empty	Isoform 4 of Caldesmon OS=Homo sapiens OX=9606 GN=CALD1	sp|Q05682-4|CALD1_HUMAN (+1)	ENST00000361675	63 kDa	TRUE	Homo sapiens																					0	0	0	1	0
204	TRUE	Empty	SPARC OS=Homo sapiens OX=9606 GN=SPARC PE=1 SV=1	sp|P09486|SPRC_HUMAN	ENST00000231061	35 kDa		Homo sapiens				platelet degranulation	platelet degranulation			platelet degranulation	platelet degranulation	platelet degranulation, receptor-mediated endocytosis	wound healing			basement membrane, extracellular space		platelet alpha granule lumen, platelet alpha granule membrane	platelet alpha granule lumen		platelet alpha granule lumen	endocytic vesicle lumen, platelet alpha granule, platelet alpha granule lumen, platelet alpha granule membrane	1	0	1	1	0
205	TRUE	Empty	Isoform 2 of Protein disulfide-isomerase A6 OS=Homo sapiens OX=9606 GN=PDIA6	sp|Q15084-2|PDIA6_HUMAN (+4)	ENST00000272227	54 kDa		Homo sapiens													extracellular exosome	extracellular exosome, extracellular space	extracellular exosome					extracellular exosome, melanosome	1	0	1	1	0
206	TRUE	Empty	14-3-3 protein eta OS=Homo sapiens OX=9606 GN=YWHAH PE=1 SV=4	sp|Q04917|1433F_HUMAN	ENST00000248975	28 kDa	TRUE	Homo sapiens													extracellular exosome	extracellular exosome	extracellular exosome					extracellular exosome	1	0	1	0	0
207	TRUE	Empty	Synaptotagmin-like protein 4 OS=Homo sapiens OX=9606 GN=SYTL4 PE=1 SV=2	sp|Q96C24|SYTL4_HUMAN	ENST00000263033	76 kDa		Homo sapiens				platelet degranulation	platelet degranulation			multivesicular body sorting pathway, platelet degranulation	multivesicular body sorting pathway, platelet degranulation	multivesicular body sorting pathway, platelet degranulation						platelet alpha granule membrane				endosome, exocytic vesicle, platelet alpha granule membrane, transport vesicle membrane	1	0	0	1	0
208	TRUE	Empty	Thyroxine-binding globulin OS=Homo sapiens OX=9606 GN=SERPINA7 PE=1 SV=2	sp|P05543|THBG_HUMAN	ENST00000327674	46 kDa	TRUE	Homo sapiens								thyroid hormone transport	thyroid hormone transport				extracellular exosome	extracellular exosome, extracellular space	extracellular exosome					extracellular exosome	1	0	1	0	0
209	TRUE	Empty	Neutrophil elastase OS=Homo sapiens OX=9606 GN=ELANE PE=1 SV=1	sp|P08246|ELNE_HUMAN	ENST00000263621	29 kDa		Homo sapiens					neutrophil degranulation			neutrophil degranulation, phagocytosis	neutrophil degranulation, phagocytosis	neutrophil degranulation, phagocytosis			extracellular exosome	extracellular exosome, extracellular space	extracellular exosome				azurophil granule lumen, specific granule lumen	azurophil granule lumen, extracellular exosome, secretory granule, specific granule lumen	1	0	1	0	0
210	TRUE	Empty	Solute carrier family 2, facilitated glucose transporter member 3 OS=Homo sapiens OX=9606 GN=SLC2A3 PE=1 SV=1	sp|P11169|GTR3_HUMAN	ENST00000075120	54 kDa	TRUE	Homo sapiens					neutrophil degranulation			glucose transmembrane transport, neutrophil degranulation	glucose transmembrane transport, neutrophil degranulation	neutrophil degranulation			extracellular exosome	extracellular exosome	extracellular exosome					extracellular exosome, ficolin-1-rich granule membrane, secretory granule membrane, specific granule membrane, tertiary granule membrane	1	0	1	0	0
211	TRUE	Empty	Isoform 2 of Hexokinase-1 OS=Homo sapiens OX=9606 GN=HK1	sp|P19367-2|HXK1_HUMAN (+3)	ENST00000298649	102 kDa		Homo sapiens								maintenance of protein location in mitochondrion													1	0	1	0	0
212	TRUE	Empty	Transforming protein RhoA OS=Homo sapiens OX=9606 GN=RHOA PE=1 SV=1	sp|P61586|RHOA_HUMAN	ENST00000418115	22 kDa		Homo sapiens					neutrophil degranulation			neutrophil degranulation	neutrophil degranulation	neutrophil degranulation	wound healing, spreading of cells	focal adhesion	extracellular exosome	extracellular exosome	extracellular exosome					endosome, extracellular exosome, ficolin-1-rich granule membrane, secretory granule membrane	1	0	1	0	0
213	TRUE	Empty	Isoform SERCA3C of Sarcoplasmic/endoplasmic reticulum calcium ATPase 3 OS=Homo sapiens OX=9606 GN=ATP2A3	sp|Q93084-3|AT2A3_HUMAN (+2)	ENST00000309890	112 kDa	TRUE	Homo sapiens																					1	0	0	1	0
214	TRUE	Empty	Isoform 2 of N-acetylmuramoyl-L-alanine amidase OS=Homo sapiens OX=9606 GN=PGLYRP2	sp|Q96PD5-2|PGRP2_HUMAN (+1)	ENST00000292609	68 kDa		Homo sapiens													extracellular exosome	extracellular exosome, extracellular space	extracellular exosome					extracellular exosome	1	0	1	0	0
215	TRUE	Empty	F-actin-capping protein subunit alpha-1 OS=Homo sapiens OX=9606 GN=CAPZA1 PE=1 SV=3	sp|P52907|CAZA1_HUMAN	ENST00000263168	33 kDa	TRUE	Homo sapiens										ER to Golgi vesicle-mediated transport	blood coagulation		extracellular exosome	extracellular exosome	extracellular exosome					extracellular exosome	1	0	1	1	0
216	TRUE	Empty	Isoform 2 of Tubulin alpha-4A chain OS=Homo sapiens OX=9606 GN=TUBA4A	sp|P68366-2|TBA4A_HUMAN (+1)	ENST00000248437	48 kDa	TRUE	Homo sapiens				platelet degranulation	platelet degranulation			platelet degranulation	platelet degranulation	platelet degranulation			extracellular exosome	extracellular exosome	extracellular exosome					extracellular exosome	1	0	1	1	0
217	TRUE	Empty	Hemoglobin subunit gamma-1 OS=Homo sapiens OX=9606 GN=HBG1 PE=1 SV=2	sp|P69891|HBG1_HUMAN	ENST00000330597	16 kDa	TRUE	Homo sapiens											blood coagulation										1	0	1	0	0
218	TRUE	Empty	Isoform 2 of Tropomyosin beta chain OS=Homo sapiens OX=9606 GN=TPM2	sp|P07951-2|TPM2_HUMAN	ENST00000360958	33 kDa	TRUE	Homo sapiens																		muscle thin filament tropomyosin			1	0	1	1	0
219	TRUE	Empty	Isoform 3 of FYN-binding protein 1 OS=Homo sapiens OX=9606 GN=FYB1	sp|O15117-3|FYB1_HUMAN	ENST00000351578	92 kDa		Homo sapiens								protein localization to plasma membrane													1	0	1	1	0
220	TRUE	Empty	Rho GTPase-activating protein 1 OS=Homo sapiens OX=9606 GN=ARHGAP1 PE=1 SV=1	sp|Q07960|RHG01_HUMAN	ENST00000311956	50 kDa		Homo sapiens													extracellular exosome	extracellular exosome	extracellular exosome					endosome membrane, extracellular exosome	1	0	1	1	0
221	TRUE	Empty	Cysteine and glycine-rich protein 1 OS=Homo sapiens OX=9606 GN=CSRP1 PE=1 SV=3	sp|P21291|CSRP1_HUMAN	ENST00000340006	21 kDa		Homo sapiens			platelet aggregation				platelet aggregation				platelet aggregation	focal adhesion	extracellular exosome	extracellular exosome	extracellular exosome			Z disc		extracellular exosome	1	0	1	1	0
222	TRUE	Empty	Isoform 3 of Nucleoside diphosphate kinase B OS=Homo sapiens OX=9606 GN=NME2	sp|P22392-2|NDKB_HUMAN (+1)	ENST00000393190	30 kDa	TRUE	Homo sapiens					neutrophil degranulation			neutrophil degranulation	neutrophil degranulation	neutrophil degranulation			extracellular exosome	extracellular exosome	extracellular exosome				secretory granule lumen	extracellular exosome, ficolin-1-rich granule lumen, secretory granule lumen	1	0	1	1	0
223	TRUE	Empty	Immunoglobulin heavy variable 4-38-2 OS=Homo sapiens OX=9606 GN=IGHV4-38-2 PE=3 SV=1	sp|P0DP08|HVD82_HUMAN		13 kDa		Homo sapiens								phagocytosis, engulfment, phagocytosis, recognition	phagocytosis, engulfment, phagocytosis, recognition	phagocytosis, engulfment, phagocytosis, recognition				immunoglobulin complex, circulating							1	0	1	0	0
224	TRUE	Empty	Isoform 2 of Glycogen phosphorylase, liver form OS=Homo sapiens OX=9606 GN=PYGL	sp|P06737-2|PYGL_HUMAN (+1)	ENST00000216392	93 kDa	TRUE	Homo sapiens					neutrophil degranulation			neutrophil degranulation	neutrophil degranulation	neutrophil degranulation			extracellular exosome	extracellular exosome	extracellular exosome				secretory granule lumen	extracellular exosome, ficolin-1-rich granule lumen, secretory granule lumen	1	0	1	0	0
225	TRUE	Empty	Transketolase OS=Homo sapiens OX=9606 GN=TKT PE=1 SV=3	sp|P29401|TKT_HUMAN	ENST00000423516	68 kDa		Homo sapiens													extracellular exosome	extracellular exosome	extracellular exosome					extracellular exosome	1	0	1	0	0
226	TRUE	Empty	Endonuclease domain-containing 1 protein OS=Homo sapiens OX=9606 GN=ENDOD1 PE=1 SV=2	sp|O94919|ENDD1_HUMAN	ENST00000278505	55 kDa		Homo sapiens				platelet degranulation	platelet degranulation			platelet degranulation	platelet degranulation	platelet degranulation			extracellular exosome	extracellular exosome	extracellular exosome					extracellular exosome	1	0	1	1	1
227	TRUE	Empty	Apolipoprotein C-III OS=Homo sapiens OX=9606 GN=APOC3 PE=1 SV=1	sp|P02656|APOC3_HUMAN (+1)	ENST00000227667	11 kDa		Homo sapiens		chylomicron remodeling, high-density lipoprotein particle remodeling						cholesterol efflux, phospholipid efflux, reverse cholesterol transport	cholesterol efflux, phospholipid efflux, reverse cholesterol transport				extracellular exosome	chylomicron, extracellular exosome, extracellular space, intermediate-density lipoprotein particle, spherical high-density lipoprotein particle, very-low-density lipoprotein particle	extracellular exosome					early endosome, extracellular exosome	1	0	1	1	0
228	TRUE	Empty	Histone H1.2 OS=Homo sapiens OX=9606 GN=HIST1H1C PE=1 SV=2	sp|P16403|H12_HUMAN	ENST00000343677	21 kDa	TRUE	Homo sapiens																					1	0	0	1	1
229	TRUE	Empty	Uncharacterized protein (Fragment) OS=Homo sapiens OX=9606 PE=1 SV=1	tr|F8W031|F8W031_HUMAN		29 kDa	TRUE	unknown																					0	0	1	1	1
230	TRUE	Empty	Platelet glycoprotein IX OS=Homo sapiens OX=9606 GN=GP9 PE=1 SV=3	sp|P14770|GPIX_HUMAN	ENST00000307395	19 kDa		Homo sapiens			platelet activation								blood coagulation, intrinsic pathway, platelet activation										1	0	1	1	0
231	TRUE	Empty	Leucine-rich alpha-2-glycoprotein OS=Homo sapiens OX=9606 GN=LRG1 PE=1 SV=2	sp|P02750|A2GL_HUMAN	ENST00000306390	38 kDa		Homo sapiens					neutrophil degranulation			neutrophil degranulation	neutrophil degranulation	neutrophil degranulation			extracellular exosome	extracellular exosome, extracellular space	extracellular exosome				specific granule lumen	extracellular exosome, ficolin-1-rich granule lumen, specific granule lumen, tertiary granule lumen	1	0	1	0	0
232	TRUE	Empty	Complement factor I OS=Homo sapiens OX=9606 GN=CFI PE=1 SV=2	sp|P05156|CFAI_HUMAN (+2)	ENST00000394634	66 kDa		Homo sapiens													extracellular exosome	extracellular exosome, extracellular space	extracellular exosome					extracellular exosome	1	0	1	0	0
233	TRUE	Empty	Isoform Alpha-6X1A of Integrin alpha-6 OS=Homo sapiens OX=9606 GN=ITGA6	sp|P23229-2|ITA6_HUMAN (+6)	ENST00000264107	119 kDa		Homo sapiens												focal adhesion, hemidesmosome		basement membrane							1	0	1	0	0
234	TRUE	Empty	Cell division control protein 42 homolog OS=Homo sapiens OX=9606 GN=CDC42 PE=1 SV=2	sp|P60953|CDC42_HUMAN	ENST00000315554	21 kDa	TRUE	Homo sapiens								Fc-gamma receptor signaling pathway involved in phagocytosis, organelle transport along microtubule, phagocytosis, engulfment	Fc-gamma receptor signaling pathway involved in phagocytosis, organelle transport along microtubule, phagocytosis, engulfment	Fc-gamma receptor signaling pathway involved in phagocytosis, phagocytosis, engulfment	blood coagulation	focal adhesion	extracellular exosome	extracellular exosome	extracellular exosome					extracellular exosome	1	0	1	0	0
235	TRUE	Empty	Calpastatin OS=Homo sapiens OX=9606 GN=CAST PE=1 SV=1	tr|E7EVY3|E7EVY3_HUMAN (+1)		75 kDa		unknown																					0	0	0	1	0
236	TRUE	Empty	Calmodulin-3 OS=Homo sapiens OX=9606 GN=CALM3 PE=1 SV=1	sp|P0DP25|CALM3_HUMAN (+3)	ENST00000291295	17 kDa		Homo sapiens								establishment of protein localization to mitochondrial membrane										sarcomere		synaptic vesicle membrane	0	0	1	1	1
237	TRUE	Empty	Immunoglobulin lambda variable 3-21 OS=Homo sapiens OX=9606 GN=IGLV3-21 PE=1 SV=2	sp|P80748|LV321_HUMAN	ENST00000390308	12 kDa		Homo sapiens								Fc-gamma receptor signaling pathway involved in phagocytosis	Fc-gamma receptor signaling pathway involved in phagocytosis	Fc-gamma receptor signaling pathway involved in phagocytosis, receptor-mediated endocytosis			extracellular exosome	blood microparticle, extracellular exosome, extracellular space	extracellular exosome					extracellular exosome	1	0	1	1	0
238	TRUE	Empty	Neutrophil defensin 3 OS=Homo sapiens OX=9606 GN=DEFA3 PE=1 SV=1	sp|P59666|DEF3_HUMAN	ENST00000327857	10 kDa		Homo sapiens													extracellular exosome	extracellular exosome, extracellular space	extracellular exosome				azurophil granule lumen	azurophil granule lumen, extracellular exosome	1	0	0	0	0
239	TRUE	Empty	Isoform 2 of Calnexin OS=Homo sapiens OX=9606 GN=CANX	sp|P27824-2|CALX_HUMAN (+1)	ENST00000247461	72 kDa		Homo sapiens								protein secretion, synaptic vesicle endocytosis	protein secretion, synaptic vesicle endocytosis	clathrin-dependent endocytosis, synaptic vesicle endocytosis			extracellular exosome	extracellular exosome	extracellular exosome					extracellular exosome, melanosome	1	0	1	1	0
240	TRUE	Empty	Isoform 2 of EGF-containing fibulin-like extracellular matrix protein 1 OS=Homo sapiens OX=9606 GN=EFEMP1	sp|Q12805-2|FBLN3_HUMAN (+2)	ENST00000355426	54 kDa		Homo sapiens													extracellular exosome	extracellular exosome, extracellular matrix, extracellular space	extracellular exosome					extracellular exosome	1	0	1	1	0
241	TRUE	Empty	Protein/nucleic acid deglycase DJ-1 OS=Homo sapiens OX=9606 GN=PARK7 PE=1 SV=2	sp|Q99497|PARK7_HUMAN (+1)	ENST00000338639	20 kDa		Homo sapiens								dopamine uptake involved in synaptic transmission, insulin secretion	dopamine uptake involved in synaptic transmission, insulin secretion				extracellular exosome	extracellular exosome	extracellular exosome					extracellular exosome	1	0	1	1	0
242	TRUE	Empty	Peptidyl-prolyl cis-trans isomerase B OS=Homo sapiens OX=9606 GN=PPIB PE=1 SV=2	sp|P23284|PPIB_HUMAN	ENST00000300026	24 kDa		Homo sapiens												focal adhesion	extracellular exosome	extracellular exosome	extracellular exosome					extracellular exosome, melanosome	1	0	1	0	0
243	TRUE	Empty	Actin-related protein 2/3 complex subunit 3 OS=Homo sapiens OX=9606 GN=ARPC3 PE=1 SV=3	sp|O15145|ARPC3_HUMAN	ENST00000228825	21 kDa		Homo sapiens								Fc-gamma receptor signaling pathway involved in phagocytosis	Fc-gamma receptor signaling pathway involved in phagocytosis	Fc-gamma receptor signaling pathway involved in phagocytosis		focal adhesion	extracellular exosome	extracellular exosome	extracellular exosome					extracellular exosome	1	0	1	0	0
244	TRUE	Empty	Serine/threonine-protein phosphatase PP1-beta catalytic subunit OS=Homo sapiens OX=9606 GN=PPP1CB PE=1 SV=3	sp|P62140|PP1B_HUMAN	ENST00000296122	37 kDa	TRUE	Homo sapiens												focal adhesion	extracellular exosome	extracellular exosome	extracellular exosome					extracellular exosome	1	0	1	0	0
245	TRUE	Empty	Complement factor H-related protein 1 OS=Homo sapiens OX=9606 GN=CFHR1 PE=1 SV=2	sp|Q03591|FHR1_HUMAN	ENST00000320493	38 kDa	TRUE	Homo sapiens														blood microparticle, extracellular space							1	0	1	0	0
246	TRUE	Empty	Uncharacterized protein OS=Homo sapiens OX=9606 PE=4 SV=1	tr|A0A1W2PNV4|A0A1W2PNV4_HUMAN		76 kDa		unknown																					1	0	1	0	0
247	TRUE	Empty	Elongation factor 1-alpha 1 OS=Homo sapiens OX=9606 GN=EEF1A1 PE=1 SV=1	sp|P68104|EF1A1_HUMAN (+1)	ENST00000309268	50 kDa		Homo sapiens					neutrophil degranulation			neutrophil degranulation	neutrophil degranulation	neutrophil degranulation			extracellular exosome	extracellular exosome, extracellular space	extracellular exosome				secretory granule lumen	extracellular exosome, ficolin-1-rich granule lumen, secretory granule lumen	1	0	1	1	0
248	TRUE	Empty	Tubulin alpha-8 chain OS=Homo sapiens OX=9606 GN=TUBA8 PE=1 SV=1	sp|Q9NY65|TBA8_HUMAN	ENST00000316027	50 kDa	TRUE	Homo sapiens																					1	0	1	1	0
249	TRUE	Empty	PRA1 family protein 3 OS=Homo sapiens OX=9606 GN=ARL6IP5 PE=1 SV=1	sp|O75915|PRAF3_HUMAN	ENST00000273258	22 kDa		Homo sapiens								L-glutamate transport	L-glutamate transport												1	0	1	1	0
250	TRUE	Empty	Isoform Short of 14-3-3 protein beta/alpha OS=Homo sapiens OX=9606 GN=YWHAB	sp|P31946-2|1433B_HUMAN (+1)	ENST00000353703	28 kDa	TRUE	Homo sapiens								cytoplasmic sequestering of protein				focal adhesion	extracellular exosome	extracellular exosome	extracellular exosome					extracellular exosome, melanosome	1	0	1	1	0
251	TRUE	Empty	Isoform 3 of Malate dehydrogenase, cytoplasmic OS=Homo sapiens OX=9606 GN=MDH1	sp|P40925-3|MDHC_HUMAN (+1)	ENST00000233114	39 kDa		Homo sapiens													extracellular exosome	extracellular exosome, extracellular space	extracellular exosome					extracellular exosome	1	0	1	0	0
252	TRUE	Empty	Malate dehydrogenase, mitochondrial OS=Homo sapiens OX=9606 GN=MDH2 PE=1 SV=3	sp|P40926|MDHM_HUMAN	ENST00000315758	36 kDa		Homo sapiens													extracellular exosome	extracellular exosome	extracellular exosome					extracellular exosome	1	0	1	0	0
253	TRUE	Empty	Histone H3 OS=Homo sapiens OX=9606 GN=HIST2H3PS2 PE=1 SV=1	tr|Q5TEC6|Q5TEC6_HUMAN		15 kDa		unknown																					1	0	0	0	0
254	TRUE	Empty	Ras GTPase-activating-like protein IQGAP2 OS=Homo sapiens OX=9606 GN=IQGAP2 PE=1 SV=4	sp|Q13576|IQGA2_HUMAN	ENST00000274364	181 kDa		Homo sapiens					neutrophil degranulation			neutrophil degranulation	neutrophil degranulation	neutrophil degranulation			extracellular exosome	extracellular exosome	extracellular exosome					extracellular exosome, secretory granule membrane	1	0	0	1	0
255	TRUE	Empty	Protein diaphanous homolog 1 OS=Homo sapiens OX=9606 GN=DIAPH1 PE=1 SV=2	tr|H9KV28|H9KV28_HUMAN		137 kDa		unknown																					1	0	1	0	0
256	TRUE	Empty	Carboxypeptidase N subunit 2 OS=Homo sapiens OX=9606 GN=CPN2 PE=1 SV=3	sp|P22792|CPN2_HUMAN	ENST00000323830	61 kDa		Homo sapiens													extracellular exosome	blood microparticle, extracellular exosome, extracellular matrix, extracellular space	extracellular exosome					extracellular exosome	1	0	1	0	0
257	TRUE	Empty	Leukocyte elastase inhibitor OS=Homo sapiens OX=9606 GN=SERPINB1 PE=1 SV=1	sp|P30740|ILEU_HUMAN	ENST00000380739	43 kDa		Homo sapiens					neutrophil degranulation			neutrophil degranulation	neutrophil degranulation	neutrophil degranulation			extracellular exosome	extracellular exosome, extracellular space	extracellular exosome				secretory granule lumen	extracellular exosome, secretory granule lumen	1	0	1	0	0
258	TRUE	Empty	Phosphoglucomutase-1 OS=Homo sapiens OX=9606 GN=PGM1 PE=1 SV=3	sp|P36871|PGM1_HUMAN	ENST00000371083	61 kDa		Homo sapiens					neutrophil degranulation			neutrophil degranulation	neutrophil degranulation	neutrophil degranulation			extracellular exosome	extracellular exosome	extracellular exosome					extracellular exosome, ficolin-1-rich granule lumen, tertiary granule lumen	1	0	1	0	0
259	TRUE	Empty	T-complex protein 1 subunit zeta OS=Homo sapiens OX=9606 GN=CCT6A PE=1 SV=3	sp|P40227|TCPZ_HUMAN	ENST00000275603	58 kDa		Homo sapiens													extracellular exosome	extracellular exosome	extracellular exosome					extracellular exosome	1	0	1	0	0
260	TRUE	Empty	Isoform 2 of Glucose-6-phosphate isomerase OS=Homo sapiens OX=9606 GN=GPI	sp|P06744-2|G6PI_HUMAN (+1)	ENST00000356487	64 kDa		Homo sapiens					neutrophil degranulation			neutrophil degranulation	neutrophil degranulation	neutrophil degranulation			extracellular exosome	extracellular exosome	extracellular exosome				secretory granule lumen	extracellular exosome, ficolin-1-rich granule lumen, secretory granule lumen	1	0	1	0	0
261	TRUE	Empty	Microtubule-associated protein RP/EB family member 1 OS=Homo sapiens OX=9606 GN=MAPRE1 PE=1 SV=3	sp|Q15691|MARE1_HUMAN	ENST00000375571	30 kDa	TRUE	Homo sapiens												focal adhesion									1	0	0	1	1
262	TRUE	Empty	Ras-related protein Rab-7a OS=Homo sapiens OX=9606 GN=RAB7A PE=1 SV=1	sp|P51149|RAB7A_HUMAN	ENST00000265062	23 kDa		Homo sapiens					neutrophil degranulation			neutrophil degranulation, phagosome-lysosome fusion	neutrophil degranulation, phagosome-lysosome fusion	early endosome to late endosome transport, endocytosis, neutrophil degranulation, phagosome-lysosome fusion, retrograde transport, endosome to Golgi			extracellular exosome	extracellular exosome	extracellular exosome					extracellular exosome, late endosome, late endosome membrane, melanosome membrane, phagocytic vesicle, phagocytic vesicle membrane, secretory granule membrane	1	0	1	1	0
263	TRUE	Empty	Rho GDP-dissociation inhibitor 1 OS=Homo sapiens OX=9606 GN=ARHGDIA PE=1 SV=3	sp|P52565|GDIR1_HUMAN	ENST00000269321	23 kDa		Homo sapiens													extracellular exosome	extracellular exosome	extracellular exosome					extracellular exosome	1	0	1	1	0
264	TRUE	Empty	Isoform 2 of Tropomyosin alpha-4 chain OS=Homo sapiens OX=9606 GN=TPM4	sp|P67936-2|TPM4_HUMAN	ENST00000300933	33 kDa	TRUE	Homo sapiens												focal adhesion	extracellular exosome	extracellular exosome	extracellular exosome			muscle thin filament tropomyosin		extracellular exosome	1	0	1	1	0
265	TRUE	Empty	Tropomodulin-3 OS=Homo sapiens OX=9606 GN=TMOD3 PE=1 SV=1	sp|Q9NYL9|TMOD3_HUMAN	ENST00000308580	40 kDa		Homo sapiens																		striated muscle thin filament			1	0	1	1	0
266	TRUE	Empty	Isoform 2 of Glucosidase 2 subunit beta OS=Homo sapiens OX=9606 GN=PRKCSH	sp|P14314-2|GLU2B_HUMAN (+2)	ENST00000587327	59 kDa		Homo sapiens																					1	0	1	0	0
267	TRUE	Empty	Neutrophil gelatinase-associated lipocalin OS=Homo sapiens OX=9606 GN=LCN2 PE=1 SV=2	sp|P80188|NGAL_HUMAN (+1)	ENST00000277480	23 kDa		Homo sapiens					neutrophil degranulation			neutrophil degranulation, siderophore transport	neutrophil degranulation, siderophore transport	neutrophil degranulation			extracellular exosome	extracellular exosome, extracellular space	extracellular exosome				specific granule lumen	extracellular exosome, specific granule lumen	1	0	1	0	0
268	TRUE	Empty	Complement C1s subcomponent OS=Homo sapiens OX=9606 GN=C1S PE=1 SV=1	sp|P09871|C1S_HUMAN	ENST00000328916	77 kDa		Homo sapiens														blood microparticle, extracellular space							1	0	1	0	0
269	TRUE	Empty	Galectin-related protein OS=Homo sapiens OX=9606 GN=LGALSL PE=1 SV=2	sp|Q3ZCW2|LEGL_HUMAN	ENST00000238875	19 kDa		Homo sapiens																					1	0	1	0	0
270	TRUE	Empty	Isoform 2 of Insulin-like growth factor-binding protein complex acid labile subunit OS=Homo sapiens OX=9606 GN=IGFALS	sp|P35858-2|ALS_HUMAN (+1)	ENST00000215539	70 kDa		Homo sapiens													extracellular exosome	extracellular exosome, extracellular matrix, extracellular space, insulin-like growth factor ternary complex	extracellular exosome					extracellular exosome	1	0	0	0	0
271	TRUE	Empty	Isoform 2 of Syntaxin-binding protein 2 OS=Homo sapiens OX=9606 GN=STXBP2	sp|Q15833-2|STXB2_HUMAN (+2)	ENST00000221283	66 kDa		Homo sapiens				platelet degranulation	neutrophil degranulation, platelet degranulation			neutrophil degranulation, platelet degranulation, vesicle docking involved in exocytosis	neutrophil degranulation, platelet degranulation, vesicle docking involved in exocytosis	neutrophil degranulation, platelet degranulation, vesicle docking involved in exocytosis			extracellular exosome	extracellular exosome	extracellular exosome					azurophil granule, extracellular exosome, phagocytic vesicle, specific granule, tertiary granule, zymogen granule membrane	1	0	0	0	0
272	TRUE	Empty	Isoform 2 of Thioredoxin-dependent peroxide reductase, mitochondrial OS=Homo sapiens OX=9606 GN=PRDX3	sp|P30048-2|PRDX3_HUMAN (+1)	ENST00000298510	26 kDa		Homo sapiens																				early endosome	1	0	1	0	0
273	TRUE	Empty	LIM and SH3 domain protein 1 OS=Homo sapiens OX=9606 GN=LASP1 PE=1 SV=2	sp|Q14847|LASP1_HUMAN	ENST00000318008	30 kDa		Homo sapiens												focal adhesion									1	0	1	1	0
274	TRUE	Empty	Isoform 2 of Drebrin-like protein OS=Homo sapiens OX=9606 GN=DBNL	sp|Q9UJU6-2|DBNL_HUMAN (+2)	ENST00000440166	48 kDa		Homo sapiens					neutrophil degranulation			neutrophil degranulation	neutrophil degranulation	neutrophil degranulation, receptor-mediated endocytosis			extracellular exosome	extracellular exosome	extracellular exosome				secretory granule lumen	clathrin-coated vesicle membrane, early endosome, extracellular exosome, ficolin-1-rich granule lumen, secretory granule lumen, tertiary granule lumen	1	0	1	1	0
275	TRUE	Empty	Isoform 2 of Glutathione reductase, mitochondrial OS=Homo sapiens OX=9606 GN=GSR	sp|P00390-3|GSHR_HUMAN (+1)	ENST00000221130	53 kDa		Homo sapiens													extracellular exosome	extracellular exosome	extracellular exosome					extracellular exosome	1	0	1	0	0
276	TRUE	Empty	Alpha-1-acid glycoprotein 2 OS=Homo sapiens OX=9606 GN=ORM2 PE=1 SV=2	sp|P19652|A1AG2_HUMAN	ENST00000431067	24 kDa	TRUE	Homo sapiens				platelet degranulation	neutrophil degranulation, platelet degranulation			neutrophil degranulation, platelet degranulation	neutrophil degranulation, platelet degranulation	neutrophil degranulation, platelet degranulation			extracellular exosome	blood microparticle, extracellular exosome, extracellular space	extracellular exosome	platelet alpha granule lumen	platelet alpha granule lumen		azurophil granule lumen, platelet alpha granule lumen, specific granule lumen	azurophil granule lumen, extracellular exosome, platelet alpha granule lumen, specific granule lumen	1	0	1	0	0
277	TRUE	Empty	Immunoglobulin lambda variable 3-25 OS=Homo sapiens OX=9606 GN=IGLV3-25 PE=1 SV=2	sp|P01717|LV325_HUMAN	ENST00000390305	12 kDa	TRUE	Homo sapiens								Fc-gamma receptor signaling pathway involved in phagocytosis	Fc-gamma receptor signaling pathway involved in phagocytosis	Fc-gamma receptor signaling pathway involved in phagocytosis, receptor-mediated endocytosis				blood microparticle, extracellular space							0	0	1	1	0
278	TRUE	Empty	Keratin, type I cytoskeletal 10 OS=Homo sapiens OX=9606 GN=KRT10 PE=1 SV=6	sp|P13645|K1C10_HUMAN	ENST00000269576	59 kDa		Homo sapiens													extracellular exosome	extracellular exosome, extracellular space	extracellular exosome					extracellular exosome	1	0	1	0	0
279	TRUE	Empty	Isoform G of Megakaryocyte and platelet inhibitory receptor G6b OS=Homo sapiens OX=9606 GN=MPIG6B	sp|O95866-7|G6B_HUMAN	ENST00000375804	24 kDa		Homo sapiens			platelet activation								platelet activation										1	0	1	0	0
280	TRUE	Empty	Guanine nucleotide-binding protein G(i) subunit alpha-2 OS=Homo sapiens OX=9606 GN=GNAI2 PE=1 SV=3	sp|P04899|GNAI2_HUMAN	ENST00000266027	40 kDa	TRUE	Homo sapiens													extracellular exosome, extracellular vesicle	extracellular exosome, extracellular vesicle	extracellular exosome, extracellular vesicle					extracellular exosome, extracellular vesicle	1	0	1	0	0
281	TRUE	Empty	Vitamin K-dependent protein S OS=Homo sapiens OX=9606 GN=PROS1 PE=1 SV=1	sp|P07225|PROS_HUMAN	ENST00000348974	75 kDa		Homo sapiens	fibrinolysis			platelet degranulation	platelet degranulation			platelet degranulation	platelet degranulation	ER to Golgi vesicle-mediated transport, platelet degranulation	blood coagulation		extracellular exosome	blood microparticle, extracellular exosome, extracellular space	extracellular exosome	platelet alpha granule lumen	platelet alpha granule lumen		platelet alpha granule lumen	extracellular exosome, platelet alpha granule lumen	1	0	1	0	0
282	TRUE	Empty	T-complex protein 1 subunit alpha OS=Homo sapiens OX=9606 GN=TCP1 PE=1 SV=1	sp|P17987|TCPA_HUMAN	ENST00000321394	60 kDa		Homo sapiens													extracellular exosome	extracellular exosome	extracellular exosome					acrosomal vesicle, extracellular exosome	1	0	1	0	0
283	TRUE	Empty	Phosphoglycerate mutase 1 OS=Homo sapiens OX=9606 GN=PGAM1 PE=1 SV=2	sp|P18669|PGAM1_HUMAN	ENST00000334828	29 kDa		Homo sapiens					neutrophil degranulation			neutrophil degranulation	neutrophil degranulation	neutrophil degranulation			extracellular exosome	extracellular exosome	extracellular exosome				secretory granule lumen	extracellular exosome, ficolin-1-rich granule lumen, secretory granule lumen	1	0	1	0	0
284	TRUE	Empty	Rab GDP dissociation inhibitor alpha OS=Homo sapiens OX=9606 GN=GDI1 PE=1 SV=2	sp|P31150|GDIA_HUMAN	ENST00000447750	51 kDa	TRUE	Homo sapiens										vesicle-mediated transport											1	0	1	0	0
285	TRUE	Empty	Pigment epithelium-derived factor OS=Homo sapiens OX=9606 GN=SERPINF1 PE=1 SV=4	sp|P36955|PEDF_HUMAN	ENST00000254722	46 kDa		Homo sapiens													extracellular exosome	basement membrane, extracellular exosome, extracellular space	extracellular exosome					extracellular exosome, melanosome	1	0	1	0	0
286	TRUE	Empty	Isoform 2 of 6-phosphogluconate dehydrogenase, decarboxylating OS=Homo sapiens OX=9606 GN=PGD	sp|P52209-2|6PGD_HUMAN (+1)	ENST00000270776	52 kDa		Homo sapiens													extracellular exosome	extracellular exosome	extracellular exosome					extracellular exosome	1	0	1	0	0
287	TRUE	Empty	Selectin P (Granule membrane protein 140kDa, antigen CD62), isoform CRA_a OS=Homo sapiens OX=9606 GN=SELP PE=1 SV=1	tr|Q5R341|Q5R341_HUMAN		84 kDa		unknown																					1	0	1	0	0
288	TRUE	Empty	Actin-related protein 2/3 complex subunit 5 OS=Homo sapiens OX=9606 GN=ARPC5 PE=1 SV=3	sp|O15511|ARPC5_HUMAN	ENST00000294742	16 kDa		Homo sapiens					neutrophil degranulation			Fc-gamma receptor signaling pathway involved in phagocytosis, neutrophil degranulation	Fc-gamma receptor signaling pathway involved in phagocytosis, neutrophil degranulation	Fc-gamma receptor signaling pathway involved in phagocytosis, neutrophil degranulation		focal adhesion	extracellular exosome	extracellular exosome	extracellular exosome				secretory granule lumen	endosome, extracellular exosome, ficolin-1-rich granule lumen, secretory granule lumen	1	0	1	0	0
289	TRUE	Empty	Ras-related protein Rab-10 OS=Homo sapiens OX=9606 GN=RAB10 PE=1 SV=1	sp|P61026|RAB10_HUMAN	ENST00000264710	23 kDa	TRUE	Homo sapiens					neutrophil degranulation			Golgi to plasma membrane protein transport, neutrophil degranulation, protein localization to plasma membrane, protein secretion, vesicle docking involved in exocytosis	Golgi to plasma membrane protein transport, neutrophil degranulation, protein secretion, vesicle docking involved in exocytosis	Golgi to plasma membrane protein transport, Golgi to plasma membrane transport, neutrophil degranulation, vesicle docking involved in exocytosis, vesicle-mediated transport		focal adhesion	extracellular exosome	extracellular exosome	extracellular exosome					endosome, extracellular exosome, insulin-responsive compartment, phagocytic vesicle membrane, recycling endosome, recycling endosome membrane, secretory granule membrane, synaptic vesicle	1	0	1	0	0
290	TRUE	Empty	Isoform 2 of Proto-oncogene tyrosine-protein kinase Src OS=Homo sapiens OX=9606 GN=SRC	sp|P12931-2|SRC_HUMAN (+1)	ENST00000358208	61 kDa	TRUE	Homo sapiens			platelet activation					Fc-gamma receptor signaling pathway involved in phagocytosis, transcytosis	Fc-gamma receptor signaling pathway involved in phagocytosis, transcytosis	Fc-gamma receptor signaling pathway involved in phagocytosis, transcytosis	platelet activation		extracellular exosome	extracellular exosome	extracellular exosome					extracellular exosome, late endosome	1	0	1	0	0
291	TRUE	Empty	Dynein light chain 1, cytoplasmic OS=Homo sapiens OX=9606 GN=DYNLL1 PE=1 SV=1	sp|P63167|DYL1_HUMAN	ENST00000242577	10 kDa		Homo sapiens					neutrophil degranulation			intraciliary retrograde transport, intraciliary transport involved in cilium assembly, neutrophil degranulation	intraciliary retrograde transport, intraciliary transport involved in cilium assembly, neutrophil degranulation	ER to Golgi vesicle-mediated transport, neutrophil degranulation										ficolin-1-rich granule membrane, tertiary granule membrane	1	0	0	0	0
292	TRUE	Empty	Hematopoietic lineage cell-specific protein OS=Homo sapiens OX=9606 GN=HCLS1 PE=1 SV=3	sp|P14317|HCLS1_HUMAN (+1)	ENST00000314583	54 kDa		Homo sapiens																					0	0	0	1	0
293	TRUE	Empty	Myosin regulatory light polypeptide 9 OS=Homo sapiens OX=9606 GN=MYL9 PE=1 SV=4	sp|P24844|MYL9_HUMAN	ENST00000279022	20 kDa	TRUE	Homo sapiens			platelet aggregation				platelet aggregation				platelet aggregation							Z disc			1	0	1	1	1
294	TRUE	Empty	SH3 domain-binding glutamic acid-rich-like protein OS=Homo sapiens OX=9606 GN=SH3BGRL PE=1 SV=1	sp|O75368|SH3L1_HUMAN	ENST00000373212	13 kDa		Homo sapiens													extracellular exosome	extracellular exosome, extracellular space	extracellular exosome					extracellular exosome	1	0	1	1	0
295	TRUE	Empty	Thioredoxin domain-containing protein 5 OS=Homo sapiens OX=9606 GN=TXNDC5 PE=1 SV=2	sp|Q8NBS9|TXND5_HUMAN	ENST00000379757	48 kDa		Homo sapiens					neutrophil degranulation			apoptotic cell clearance, neutrophil degranulation	apoptotic cell clearance, neutrophil degranulation	apoptotic cell clearance, neutrophil degranulation			extracellular exosome	extracellular exosome	extracellular exosome				azurophil granule lumen	azurophil granule lumen, extracellular exosome	1	0	1	1	0
296	TRUE	Empty	Tubulin-specific chaperone A OS=Homo sapiens OX=9606 GN=TBCA PE=1 SV=3	sp|O75347|TBCA_HUMAN (+3)	ENST00000306388	13 kDa		Homo sapiens																					1	0	1	1	0
297	TRUE	Empty	Calponin OS=Homo sapiens OX=9606 GN=CNN2 PE=1 SV=1	tr|B4DUT8|B4DUT8_HUMAN		36 kDa		unknown																					1	0	1	0	0
298	TRUE	Empty	Trem-like transcript 1 protein OS=Homo sapiens OX=9606 GN=TREML1 PE=1 SV=2	sp|Q86YW5|TRML1_HUMAN	ENST00000373127	33 kDa		Homo sapiens			platelet activation								platelet activation					platelet alpha granule				platelet alpha granule	1	0	1	0	0
299	TRUE	Empty	Arachidonate 12-lipoxygenase, 12S-type OS=Homo sapiens OX=9606 GN=ALOX12 PE=1 SV=4	sp|P18054|LOX12_HUMAN	ENST00000251535	76 kDa		Homo sapiens	negative regulation of platelet aggregation												extracellular exosome	extracellular exosome	extracellular exosome					extracellular exosome	1	0	1	0	0
300	TRUE	Empty	Lipopolysaccharide-responsive and beige-like anchor protein OS=Homo sapiens OX=9606 GN=LRBA PE=1 SV=1	tr|E9PEM5|E9PEM5_HUMAN		287 kDa		unknown																					1	0	0	1	0
301	TRUE	Empty	Complement C1q subcomponent subunit B OS=Homo sapiens OX=9606 GN=C1QB PE=1 SV=3	sp|P02746|C1QB_HUMAN (+2)	ENST00000314933	27 kDa		Homo sapiens														blood microparticle, complement component C1 complex							1	0	1	0	0
302	TRUE	Empty	Pregnancy zone protein OS=Homo sapiens OX=9606 GN=PZP PE=1 SV=4	sp|P20742|PZP_HUMAN	ENST00000261336	164 kDa	TRUE	Homo sapiens													extracellular exosome	blood microparticle, extracellular exosome	extracellular exosome					extracellular exosome	1	0	1	0	0
303	TRUE	Empty	Phosphoglucomutase-2 OS=Homo sapiens OX=9606 GN=PGM2 PE=1 SV=4	sp|Q96G03|PGM2_HUMAN	ENST00000381967	68 kDa		Homo sapiens					neutrophil degranulation			neutrophil degranulation	neutrophil degranulation	neutrophil degranulation			extracellular exosome	extracellular exosome	extracellular exosome				secretory granule lumen	extracellular exosome, ficolin-1-rich granule lumen, secretory granule lumen	1	0	1	0	0
304	TRUE	Empty	Chloride intracellular channel protein 4 OS=Homo sapiens OX=9606 GN=CLIC4 PE=1 SV=4	sp|Q9Y696|CLIC4_HUMAN	ENST00000374379	29 kDa	TRUE	Homo sapiens													extracellular exosome	extracellular exosome	extracellular exosome					cytoplasmic vesicle membrane, extracellular exosome	1	0	1	0	0
305	TRUE	Empty	Apolipoprotein C-II isoform 1 OS=Homo sapiens OX=9606 GN=APOC4-APOC2 PE=1 SV=1	tr|A0A024R0T9|A0A024R0T9_HUMAN (+1)		11 kDa		unknown																					1	0	1	0	0
306	TRUE	Empty	Complement component C6 OS=Homo sapiens OX=9606 GN=C6 PE=1 SV=3	sp|P13671|CO6_HUMAN	ENST00000263413	105 kDa		Homo sapiens													extracellular exosome	extracellular exosome	extracellular exosome					extracellular exosome	1	0	1	0	0
307	TRUE	Empty	Isocitrate dehydrogenase [NADP], mitochondrial OS=Homo sapiens OX=9606 GN=IDH2 PE=1 SV=2	sp|P48735|IDHP_HUMAN	ENST00000330062	51 kDa		Homo sapiens													extracellular exosome	extracellular exosome	extracellular exosome					extracellular exosome	1	0	1	0	0
308	TRUE	Empty	Neutral alpha-glucosidase AB OS=Homo sapiens OX=9606 GN=GANAB PE=1 SV=3	sp|Q14697|GANAB_HUMAN	ENST00000346178	107 kDa		Homo sapiens													extracellular exosome	extracellular exosome	extracellular exosome					extracellular exosome, melanosome	1	0	1	0	0
309	TRUE	Empty	Rho GTPase-activating protein 18 OS=Homo sapiens OX=9606 GN=ARHGAP18 PE=1 SV=3	sp|Q8N392|RHG18_HUMAN	ENST00000368149	75 kDa		Homo sapiens																					1	0	0	1	0
310	TRUE	Empty	Complement C1r subcomponent OS=Homo sapiens OX=9606 GN=C1R PE=1 SV=2	sp|P00736|C1R_HUMAN (+1)	ENST00000542285	80 kDa		Homo sapiens													extracellular exosome	blood microparticle, extracellular exosome, extracellular space	extracellular exosome					extracellular exosome	1	0	0	0	0
311	TRUE	Empty	Cytoplasmic protein NCK2 OS=Homo sapiens OX=9606 GN=NCK2 PE=1 SV=2	sp|O43639|NCK2_HUMAN	ENST00000233154	43 kDa		Homo sapiens																				vesicle membrane	0	0	0	1	0
312	TRUE	Empty	Nucleosome assembly protein 1-like 1 OS=Homo sapiens OX=9606 GN=NAP1L1 PE=1 SV=1	tr|F5H4R6|F5H4R6_HUMAN		45 kDa	TRUE	unknown																					1	0	0	1	0
313	TRUE	Empty	Immunoglobulin lambda variable 1-47 OS=Homo sapiens OX=9606 GN=IGLV1-47 PE=1 SV=2	sp|P01700|LV147_HUMAN	ENST00000390294	12 kDa	TRUE	Homo sapiens								Fc-gamma receptor signaling pathway involved in phagocytosis	Fc-gamma receptor signaling pathway involved in phagocytosis	Fc-gamma receptor signaling pathway involved in phagocytosis, receptor-mediated endocytosis				blood microparticle, extracellular space							1	0	1	1	0
314	TRUE	Empty	Immunoglobulin kappa variable 1D-33 OS=Homo sapiens OX=9606 GN=IGKV1D-33 PE=1 SV=2	sp|P01593|KVD33_HUMAN	ENST00000390265	13 kDa	TRUE	Homo sapiens								Fc-gamma receptor signaling pathway involved in phagocytosis	Fc-gamma receptor signaling pathway involved in phagocytosis	Fc-gamma receptor signaling pathway involved in phagocytosis, receptor-mediated endocytosis			extracellular exosome	blood microparticle, extracellular exosome, extracellular space	extracellular exosome					extracellular exosome	1	0	1	1	0
315	TRUE	Empty	10 kDa heat shock protein, mitochondrial OS=Homo sapiens OX=9606 GN=HSPE1 PE=1 SV=2	sp|P61604|CH10_HUMAN	ENST00000233893	11 kDa		Homo sapiens													extracellular exosome	extracellular exosome	extracellular exosome					extracellular exosome	1	0	1	1	0
316	TRUE	Empty	F-actin-capping protein subunit alpha-2 OS=Homo sapiens OX=9606 GN=CAPZA2 PE=1 SV=3	sp|P47755|CAZA2_HUMAN	ENST00000361183	33 kDa	TRUE	Homo sapiens										ER to Golgi vesicle-mediated transport	blood coagulation		extracellular exosome	extracellular exosome	extracellular exosome					extracellular exosome	1	0	1	0	0
317	TRUE	Empty	Coronin-1A OS=Homo sapiens OX=9606 GN=CORO1A PE=1 SV=4	sp|P31146|COR1A_HUMAN	ENST00000219150	51 kDa	TRUE	Homo sapiens					natural killer cell degranulation			natural killer cell degranulation, phagolysosome assembly	natural killer cell degranulation, phagolysosome assembly	early endosome to recycling endosome transport, natural killer cell degranulation, phagolysosome assembly			extracellular exosome	extracellular exosome	extracellular exosome					early endosome, extracellular exosome, phagocytic vesicle, phagocytic vesicle membrane	1	0	1	0	0
318	TRUE	Empty	Calpain small subunit 1 OS=Homo sapiens OX=9606 GN=CAPNS1 PE=1 SV=1	sp|P04632|CPNS1_HUMAN (+2)	ENST00000246533	28 kDa		Homo sapiens													extracellular exosome	extracellular exosome	extracellular exosome					extracellular exosome	1	0	1	0	0
319	TRUE	Empty	Annexin A1 OS=Homo sapiens OX=9606 GN=ANXA1 PE=1 SV=2	sp|P04083|ANXA1_HUMAN	ENST00000257497	39 kDa		Homo sapiens								arachidonic acid secretion, insulin secretion, phagocytosis, prolactin secretion	arachidonic acid secretion, insulin secretion, phagocytosis, prolactin secretion	phagocytosis	myoblast migration involved in skeletal muscle regeneration	focal adhesion	extracellular exosome	extracellular exosome, extracellular space	extracellular exosome					cytoplasmic vesicle membrane, early endosome membrane, endosome, extracellular exosome, extrinsic component of endosome membrane	1	0	0	0	0
320	TRUE	Empty	Isoform 3 of Calumenin OS=Homo sapiens OX=9606 GN=CALU	sp|O43852-3|CALU_HUMAN (+1)	ENST00000249364	38 kDa		Homo sapiens																				melanosome	0	0	1	1	0
321	TRUE	Empty	Stromal interaction molecule 1 OS=Homo sapiens OX=9606 GN=STIM1 PE=1 SV=3	sp|Q13586|STIM1_HUMAN	ENST00000300737	77 kDa		Homo sapiens																					0	0	0	1	0
322	TRUE	Empty	Immunoglobulin heavy variable 5-51 OS=Homo sapiens OX=9606 GN=IGHV5-51 PE=3 SV=1	sp|A0A0C4DH38|HV551_HUMAN	ENST00000390626	13 kDa		Homo sapiens								phagocytosis, engulfment, phagocytosis, recognition	phagocytosis, engulfment, phagocytosis, recognition	phagocytosis, engulfment, phagocytosis, recognition				immunoglobulin complex, circulating							1	0	1	0	0
323	TRUE	Empty	14-3-3 protein theta OS=Homo sapiens OX=9606 GN=YWHAQ PE=1 SV=1	sp|P27348|1433T_HUMAN	ENST00000238081	28 kDa	TRUE	Homo sapiens												focal adhesion	extracellular exosome	extracellular exosome	extracellular exosome					extracellular exosome	1	0	1	0	0
324	TRUE	Empty	Isoform 2 of T-complex protein 1 subunit gamma OS=Homo sapiens OX=9606 GN=CCT3	sp|P49368-2|TCPG_HUMAN (+1)	ENST00000295688	56 kDa		Homo sapiens													extracellular exosome	extracellular exosome	extracellular exosome					extracellular exosome	1	0	1	0	0
325	TRUE	Empty	Isoform 2 of T-complex protein 1 subunit theta OS=Homo sapiens OX=9606 GN=CCT8	sp|P50990-2|TCPQ_HUMAN (+1)	ENST00000286788	58 kDa		Homo sapiens					neutrophil degranulation			neutrophil degranulation	neutrophil degranulation	neutrophil degranulation			extracellular exosome	extracellular exosome	extracellular exosome				azurophil granule lumen	azurophil granule lumen, extracellular exosome, ficolin-1-rich granule lumen	1	0	1	0	0
326	TRUE	Empty	Lumican OS=Homo sapiens OX=9606 GN=LUM PE=1 SV=2	sp|P51884|LUM_HUMAN	ENST00000266718	38 kDa		Homo sapiens													extracellular exosome	extracellular exosome, extracellular matrix, extracellular space, fibrillar collagen trimer	extracellular exosome					extracellular exosome	1	0	1	0	0
327	TRUE	Empty	Peroxiredoxin-4 OS=Homo sapiens OX=9606 GN=PRDX4 PE=1 SV=1	sp|Q13162|PRDX4_HUMAN	ENST00000379341	31 kDa	TRUE	Homo sapiens					neutrophil degranulation			neutrophil degranulation	neutrophil degranulation	neutrophil degranulation			extracellular exosome	extracellular exosome	extracellular exosome				secretory granule lumen	extracellular exosome, ficolin-1-rich granule lumen, secretory granule lumen	1	0	1	0	0
328	TRUE	Empty	Isoform 2 of Septin-11 OS=Homo sapiens OX=9606 GN=SEPT11	sp|Q9NVA2-2|SEP11_HUMAN (+4)	ENST00000264893	51 kDa	TRUE	Homo sapiens																					1	0	1	0	0
329	TRUE	Empty	Isoform 2 of Immunoglobulin heavy constant delta OS=Homo sapiens OX=9606 GN=IGHD	sp|P01880-2|IGHD_HUMAN (+2)	ENST00000613640	47 kDa		Homo sapiens								phagocytosis, engulfment, phagocytosis, recognition	phagocytosis, engulfment, phagocytosis, recognition	phagocytosis, engulfment, phagocytosis, recognition			extracellular exosome	blood microparticle, extracellular exosome, immunoglobulin complex, circulating	extracellular exosome					extracellular exosome	1	0	1	0	0
330	TRUE	Empty	Hypoxia up-regulated protein 1 OS=Homo sapiens OX=9606 GN=HYOU1 PE=1 SV=1	sp|Q9Y4L1|HYOU1_HUMAN (+1)	ENST00000617285	111 kDa		Homo sapiens										ER to Golgi vesicle-mediated transport, receptor-mediated endocytosis		focal adhesion	extracellular exosome	extracellular exosome	extracellular exosome					endocytic vesicle lumen, extracellular exosome	1	0	1	0	0
331	TRUE	Empty	Apolipoprotein D OS=Homo sapiens OX=9606 GN=APOD PE=1 SV=1	sp|P05090|APOD_HUMAN (+1)	ENST00000343267	21 kDa		Homo sapiens											tissue regeneration		extracellular exosome	extracellular exosome, extracellular space	extracellular exosome					extracellular exosome	1	0	1	0	0
332	TRUE	Empty	Isoform 2 of Apolipoprotein L1 OS=Homo sapiens OX=9606 GN=APOL1	sp|O14791-2|APOL1_HUMAN (+2)	ENST00000319136	46 kDa		Homo sapiens								lipid transport	lipid transport	receptor-mediated endocytosis				blood microparticle, extracellular space, high-density lipoprotein particle, very-low-density lipoprotein particle							1	0	1	0	0
333	TRUE	Empty	Histone H2B type 1-K OS=Homo sapiens OX=9606 GN=HIST1H2BK PE=1 SV=3	sp|O60814|H2B1K_HUMAN (+10)	ENST00000356950	14 kDa	TRUE	Homo sapiens														extracellular space							1	0	0	0	1
334	TRUE	Empty	Plasma kallikrein OS=Homo sapiens OX=9606 GN=KLKB1 PE=1 SV=1	sp|P03952|KLKB1_HUMAN (+1)	ENST00000264690	71 kDa		Homo sapiens	fibrinolysis, positive regulation of fibrinolysis										blood coagulation, intrinsic pathway		extracellular exosome	extracellular exosome, extracellular space	extracellular exosome					extracellular exosome	1	0	1	0	0
335	TRUE	Empty	Annexin A5 OS=Homo sapiens OX=9606 GN=ANXA5 PE=1 SV=2	sp|P08758|ANXA5_HUMAN	ENST00000296511	36 kDa		Homo sapiens	negative regulation of blood coagulation			platelet degranulation	platelet degranulation			platelet degranulation	platelet degranulation	platelet degranulation	blood coagulation	focal adhesion	extracellular exosome	endothelial microparticle, extracellular exosome	extracellular exosome					extracellular exosome	1	0	1	0	0
336	TRUE	Empty	CD9 antigen OS=Homo sapiens OX=9606 GN=CD9 PE=1 SV=4	sp|P21926|CD9_HUMAN (+2)	ENST00000009180	25 kDa		Homo sapiens	negative regulation of platelet aggregation		platelet activation	platelet degranulation	platelet degranulation			platelet degranulation, receptor internalization	platelet degranulation, receptor internalization	platelet degranulation, receptor internalization	myoblast fusion involved in skeletal muscle regeneration, platelet activation	focal adhesion	extracellular exosome	extracellular exosome, extracellular space	extracellular exosome	platelet alpha granule membrane				clathrin-coated endocytic vesicle membrane, endocytic vesicle membrane, extracellular exosome, platelet alpha granule membrane	1	0	1	0	0
337	TRUE	Empty	Phosphatidylinositol 5-phosphate 4-kinase type-2 alpha OS=Homo sapiens OX=9606 GN=PIP4K2A PE=1 SV=2	sp|P48426|PI42A_HUMAN (+1)	ENST00000376573	46 kDa		Homo sapiens																					1	0	1	0	0
338	TRUE	Empty	Alpha-1-antitrypsin OS=Homo sapiens OX=9606 GN=SERPINA1 PE=1 SV=1	tr|A0A024R6I7|A0A024R6I7_HUMAN		47 kDa	TRUE	unknown																					1	0	1	0	0
339	TRUE	Empty	Isoform 4 of Prostaglandin G/H synthase 1 OS=Homo sapiens OX=9606 GN=PTGS1	sp|P23219-4|PGH1_HUMAN (+3)	ENST00000223423	56 kDa		Homo sapiens													extracellular exosome	extracellular exosome	extracellular exosome					extracellular exosome	1	0	0	0	0
340	TRUE	Empty	Transforming growth factor beta-1 OS=Homo sapiens OX=9606 GN=TGFB1 PE=1 SV=2	sp|P01137|TGFB1_HUMAN		44 kDa		Homo sapiens				platelet degranulation	platelet degranulation			platelet degranulation	platelet degranulation	platelet degranulation	connective tissue replacement involved in inflammatory response wound healing			blood microparticle, extracellular matrix, extracellular space		platelet alpha granule lumen	platelet alpha granule lumen		platelet alpha granule lumen	platelet alpha granule lumen	1	0	0	0	0
341	TRUE	Empty	Uncharacterized protein KIAA1211 OS=Homo sapiens OX=9606 GN=KIAA1211 PE=1 SV=3	sp|Q6ZU35|K1211_HUMAN (+1)	ENST00000264229	137 kDa		Homo sapiens																					0	0	0	1	0
342	TRUE	Empty	Heat shock protein HSP 90-beta OS=Homo sapiens OX=9606 GN=HSP90AB1 PE=1 SV=4	sp|P08238|HS90B_HUMAN	ENST00000353801	83 kDa	TRUE	Homo sapiens					neutrophil degranulation			Fc-gamma receptor signaling pathway involved in phagocytosis, neutrophil degranulation	Fc-gamma receptor signaling pathway involved in phagocytosis, neutrophil degranulation	Fc-gamma receptor signaling pathway involved in phagocytosis, neutrophil degranulation			extracellular exosome	extracellular exosome	extracellular exosome				secretory granule lumen	extracellular exosome, ficolin-1-rich granule lumen, melanosome, secretory granule lumen	1	0	1	0	0
343	TRUE	Empty	Isoform 2 of PDZ and LIM domain protein 7 OS=Homo sapiens OX=9606 GN=PDLIM7	sp|Q9NR12-2|PDLI7_HUMAN (+1)	ENST00000355572	47 kDa		Homo sapiens										receptor-mediated endocytosis		focal adhesion						Z disc			1	0	0	0	0
344	TRUE	Empty	Immunoglobulin lambda variable 3-10 OS=Homo sapiens OX=9606 GN=IGLV3-10 PE=3 SV=2	sp|A0A075B6K4|LV310_HUMAN	ENST00000390315	12 kDa	TRUE	Homo sapiens														extracellular space							1	0	0	1	0
345	TRUE	Empty	Immunoglobulin kappa variable 4-1 OS=Homo sapiens OX=9606 GN=IGKV4-1 PE=1 SV=1	sp|P06312|KV401_HUMAN	ENST00000390243	13 kDa		Homo sapiens								Fc-gamma receptor signaling pathway involved in phagocytosis	Fc-gamma receptor signaling pathway involved in phagocytosis	Fc-gamma receptor signaling pathway involved in phagocytosis, receptor-mediated endocytosis				blood microparticle, extracellular space							1	0	1	0	0
346	TRUE	Empty	Cytochrome b-c1 complex subunit 6, mitochondrial OS=Homo sapiens OX=9606 GN=UQCRH PE=1 SV=2	sp|P07919|QCR6_HUMAN	ENST00000311672	11 kDa		Homo sapiens																					0	0	0	1	0
347	TRUE	Empty	Isoform 2 of Mannan-binding lectin serine protease 1 OS=Homo sapiens OX=9606 GN=MASP1	sp|P48740-2|MASP1_HUMAN (+1)	ENST00000169293	82 kDa		Homo sapiens										receptor-mediated endocytosis				extracellular space							1	0	1	0	0
348	TRUE	Empty	Complement component C8 alpha chain OS=Homo sapiens OX=9606 GN=C8A PE=1 SV=2	sp|P07357|CO8A_HUMAN	ENST00000361249	65 kDa		Homo sapiens													extracellular exosome	blood microparticle, extracellular exosome, extracellular space	extracellular exosome					extracellular exosome	1	0	1	0	0
349	TRUE	Empty	Apolipoprotein M OS=Homo sapiens OX=9606 GN=APOM PE=1 SV=2	sp|O95445|APOM_HUMAN	ENST00000375916	21 kDa		Homo sapiens		high-density lipoprotein particle remodeling						cholesterol efflux, reverse cholesterol transport	cholesterol efflux, reverse cholesterol transport					discoidal high-density lipoprotein particle, low-density lipoprotein particle, spherical high-density lipoprotein particle, very-low-density lipoprotein particle							1	0	1	0	0
350	TRUE	Empty	Zinc-alpha-2-glycoprotein OS=Homo sapiens OX=9606 GN=AZGP1 PE=1 SV=2	sp|P25311|ZA2G_HUMAN	ENST00000292401	34 kDa		Homo sapiens						retina homeostasis							extracellular exosome	extracellular exosome, extracellular space	extracellular exosome					extracellular exosome	1	0	1	0	0
351	TRUE	Empty	Proteasome activator complex subunit 1 OS=Homo sapiens OX=9606 GN=PSME1 PE=1 SV=1	sp|Q06323|PSME1_HUMAN	ENST00000206451	29 kDa		Homo sapiens													extracellular exosome	extracellular exosome	extracellular exosome					extracellular exosome	1	0	1	0	0
352	TRUE	Empty	Isoform 3 of Protein unc-13 homolog D OS=Homo sapiens OX=9606 GN=UNC13D	sp|Q70J99-3|UN13D_HUMAN (+1)	ENST00000207549	129 kDa		Homo sapiens					natural killer cell degranulation, neutrophil degranulation			natural killer cell degranulation, neutrophil degranulation, phagocytosis	natural killer cell degranulation, neutrophil degranulation, phagocytosis	natural killer cell degranulation, neutrophil degranulation, phagocytosis									azurophil granule lumen	Weibel-Palade body, azurophil granule lumen, exocytic vesicle, late endosome, recycling endosome	1	0	1	0	0
353	TRUE	Empty	T-complex protein 1 subunit eta OS=Homo sapiens OX=9606 GN=CCT7 PE=1 SV=2	sp|Q99832|TCPH_HUMAN	ENST00000258091	59 kDa		Homo sapiens													extracellular exosome	extracellular exosome	extracellular exosome					extracellular exosome	1	0	1	0	0
354	TRUE	Empty	Heterogeneous nuclear ribonucleoprotein H OS=Homo sapiens OX=9606 GN=HNRNPH1 PE=1 SV=4	sp|P31943|HNRH1_HUMAN (+2)	ENST00000356731	49 kDa		Homo sapiens																					0	0	0	1	0
355	TRUE	Empty	Isoform 2 of Heparanase OS=Homo sapiens OX=9606 GN=HPSE	sp|Q9Y251-2|HPSE_HUMAN (+1)	ENST00000311412	55 kDa		Homo sapiens					neutrophil degranulation			neutrophil degranulation	neutrophil degranulation	neutrophil degranulation	angiogenesis involved in wound healing, vascular wound healing			extracellular matrix					specific granule lumen	specific granule lumen	1	0	0	0	0
356	TRUE	Empty	Isoform Long of Proteasome subunit alpha type-1 OS=Homo sapiens OX=9606 GN=PSMA1	sp|P25786-2|PSA1_HUMAN (+1)	ENST00000396394	30 kDa		Homo sapiens													extracellular exosome	extracellular exosome	extracellular exosome					extracellular exosome	1	0	0	0	0
357	TRUE	Empty	Keratin, type I cytoskeletal 9 OS=Homo sapiens OX=9606 GN=KRT9 PE=1 SV=3	sp|P35527|K1C9_HUMAN	ENST00000246662	62 kDa		Homo sapiens													extracellular exosome	extracellular exosome, extracellular space	extracellular exosome					extracellular exosome	1	0	0	0	0
358	TRUE	Empty	Isoform 2 of NADH-cytochrome b5 reductase 3 OS=Homo sapiens OX=9606 GN=CYB5R3	sp|P00387-2|NB5R3_HUMAN (+2)	ENST00000352397	32 kDa		Homo sapiens					neutrophil degranulation			neutrophil degranulation	neutrophil degranulation	neutrophil degranulation									azurophil granule lumen	azurophil granule lumen	1	0	0	0	0
359	TRUE	Empty	Complement C1q subcomponent subunit C OS=Homo sapiens OX=9606 GN=C1QC PE=1 SV=3	sp|P02747|C1QC_HUMAN	ENST00000374637	26 kDa		Homo sapiens														blood microparticle, extracellular space							1	0	0	0	0
360	TRUE	Empty	Isoform 2 of Elongation factor 1-gamma OS=Homo sapiens OX=9606 GN=EEF1G	sp|P26641-2|EF1G_HUMAN (+1)	ENST00000329251	56 kDa		Homo sapiens													extracellular exosome	extracellular exosome	extracellular exosome					extracellular exosome	1	0	0	0	0
361	TRUE	Empty	Immunoglobulin heavy variable 1-46 OS=Homo sapiens OX=9606 GN=IGHV1-46 PE=1 SV=2	sp|P01743|HV146_HUMAN	ENST00000390622	13 kDa	TRUE	Homo sapiens								Fc-gamma receptor signaling pathway involved in phagocytosis, phagocytosis, engulfment, phagocytosis, recognition	Fc-gamma receptor signaling pathway involved in phagocytosis, phagocytosis, engulfment, phagocytosis, recognition	Fc-gamma receptor signaling pathway involved in phagocytosis, phagocytosis, engulfment, phagocytosis, recognition, receptor-mediated endocytosis				immunoglobulin complex, circulating							1	0	0	0	0
362	TRUE	Empty	Complement component C8 beta chain OS=Homo sapiens OX=9606 GN=C8B PE=1 SV=3	sp|P07358|CO8B_HUMAN	ENST00000371237	67 kDa		Homo sapiens													extracellular exosome, extracellular vesicle	extracellular exosome, extracellular vesicle	extracellular exosome, extracellular vesicle					extracellular exosome, extracellular vesicle	1	0	0	0	0
363	TRUE	Empty	Protein S100-A4 OS=Homo sapiens OX=9606 GN=S100A4 PE=1 SV=1	sp|P26447|S10A4_HUMAN	ENST00000354332	12 kDa		Homo sapiens													extracellular exosome	extracellular exosome, extracellular space	extracellular exosome					extracellular exosome	1	0	1	1	0
364	TRUE	Empty	Polyubiquitin-B OS=Homo sapiens OX=9606 GN=UBB PE=1 SV=1	sp|P0CG47|UBB_HUMAN (+15)	ENST00000302182	26 kDa		Homo sapiens								mitochondrion transport along microtubule	mitochondrion transport along microtubule				extracellular exosome	extracellular exosome, extracellular space	extracellular exosome					endocytic vesicle membrane, endosome membrane, extracellular exosome, vesicle	1	0	0	1	0
365	TRUE	Empty	Actin-related protein 2/3 complex subunit 4 OS=Homo sapiens OX=9606 GN=ARPC4 PE=4 SV=1	tr|F8WDD7|F8WDD7_HUMAN		13 kDa		unknown																					1	0	1	0	0
366	TRUE	Empty	Histone H1.5 OS=Homo sapiens OX=9606 GN=HIST1H1B PE=1 SV=3	sp|P16401|H15_HUMAN	ENST00000331442	23 kDa		Homo sapiens																					1	0	1	0	0
367	TRUE	Empty	Isoform 2 of Sarcoplasmic/endoplasmic reticulum calcium ATPase 2 OS=Homo sapiens OX=9606 GN=ATP2A2	sp|P16615-2|AT2A2_HUMAN (+3)	ENST00000308664	110 kDa	TRUE	Homo sapiens																				vesicle membrane	1	0	0	1	0
368	TRUE	Empty	Costars family protein ABRACL OS=Homo sapiens OX=9606 GN=ABRACL PE=1 SV=1	sp|Q9P1F3|ABRAL_HUMAN	ENST00000367660	9 kDa		Homo sapiens																					0	0	1	0	0
369	TRUE	Empty	Immunoglobulin kappa variable 3-15 OS=Homo sapiens OX=9606 GN=IGKV3-15 PE=1 SV=2	sp|P01624|KV315_HUMAN	ENST00000390252	12 kDa	TRUE	Homo sapiens								Fc-gamma receptor signaling pathway involved in phagocytosis	Fc-gamma receptor signaling pathway involved in phagocytosis	Fc-gamma receptor signaling pathway involved in phagocytosis, receptor-mediated endocytosis				blood microparticle, extracellular space							1	0	1	0	0
370	TRUE	Empty	Immunoglobulin kappa variable 2-28 OS=Homo sapiens OX=9606 GN=IGKV2-28 PE=3 SV=1	sp|A0A075B6P5|KV228_HUMAN	ENST00000482769	13 kDa		Homo sapiens								Fc-gamma receptor signaling pathway involved in phagocytosis	Fc-gamma receptor signaling pathway involved in phagocytosis	Fc-gamma receptor signaling pathway involved in phagocytosis, receptor-mediated endocytosis				extracellular space							0	0	1	1	0
371	TRUE	Empty	60 kDa heat shock protein, mitochondrial OS=Homo sapiens OX=9606 GN=HSPD1 PE=1 SV=2	sp|P10809|CH60_HUMAN	ENST00000345042	61 kDa		Homo sapiens								protein import into mitochondrial intermembrane space	protein import into mitochondrial intermembrane space				extracellular exosome	extracellular exosome, extracellular space	extracellular exosome					coated vesicle, early endosome, extracellular exosome, secretory granule	1	0	0	0	0
372	TRUE	Empty	Isoform 6 of Kalirin OS=Homo sapiens OX=9606 GN=KALRN	sp|O60229-6|KALRN_HUMAN	ENST00000240874	141 kDa		Homo sapiens								lactation	lactation	vesicle-mediated transport			extracellular exosome	extracellular exosome	extracellular exosome					extracellular exosome	0	0	0	1	0
373	TRUE	Empty	Crk-like protein OS=Homo sapiens OX=9606 GN=CRKL PE=1 SV=1	sp|P46109|CRKL_HUMAN	ENST00000354336	34 kDa		Homo sapiens																					0	0	0	1	0
374	TRUE	Empty	Neurogranin OS=Homo sapiens OX=9606 GN=NRGN PE=1 SV=1	sp|Q92686|NEUG_HUMAN	ENST00000284292	8 kDa		Homo sapiens																				trans-Golgi network transport vesicle membrane	0	0	0	1	0
375	TRUE	Empty	Immunoglobulin heavy variable 1-18 OS=Homo sapiens OX=9606 GN=IGHV1-18 PE=3 SV=1	sp|A0A0C4DH31|HV118_HUMAN	ENST00000390605	13 kDa	TRUE	Homo sapiens								phagocytosis, engulfment, phagocytosis, recognition	phagocytosis, engulfment, phagocytosis, recognition	phagocytosis, engulfment, phagocytosis, recognition				immunoglobulin complex, circulating							1	0	0	0	0
376	TRUE	Empty	Tubulin beta-4B chain OS=Homo sapiens OX=9606 GN=TUBB4B PE=1 SV=1	sp|P68371|TBB4B_HUMAN	ENST00000340384	50 kDa	TRUE	Homo sapiens					neutrophil degranulation			neutrophil degranulation	neutrophil degranulation	neutrophil degranulation			extracellular exosome	extracellular exosome	extracellular exosome				azurophil granule lumen	azurophil granule lumen, extracellular exosome	1	0	0	1	0
377	TRUE	Empty	Glia maturation factor gamma OS=Homo sapiens OX=9606 GN=GMFG PE=1 SV=1	sp|O60234|GMFG_HUMAN	ENST00000597595	17 kDa		Homo sapiens					neutrophil degranulation			neutrophil degranulation	neutrophil degranulation	neutrophil degranulation									secretory granule lumen	ficolin-1-rich granule lumen, secretory granule lumen	1	0	1	0	0
378	TRUE	Empty	Delta-aminolevulinic acid dehydratase OS=Homo sapiens OX=9606 GN=ALAD PE=1 SV=1	sp|P13716|HEM2_HUMAN	ENST00000409155	36 kDa		Homo sapiens					neutrophil degranulation			neutrophil degranulation	neutrophil degranulation	neutrophil degranulation			extracellular exosome	extracellular exosome	extracellular exosome				secretory granule lumen	extracellular exosome, ficolin-1-rich granule lumen, secretory granule lumen	1	0	1	0	0
379	TRUE	Empty	Amyloid-beta A4 protein (Fragment) OS=Homo sapiens OX=9606 GN=APP PE=1 SV=1	tr|H7C0V9|H7C0V9_HUMAN		55 kDa		unknown																					1	0	1	0	0
380	TRUE	Empty	Isoform 2 of Stress-induced-phosphoprotein 1 OS=Homo sapiens OX=9606 GN=STIP1	sp|P31948-2|STIP1_HUMAN (+1)	ENST00000305218	68 kDa		Homo sapiens																					1	0	1	0	0
381	TRUE	Empty	Immunoglobulin kappa variable 1-12 OS=Homo sapiens OX=9606 GN=IGKV1-12 PE=3 SV=1	sp|A0A0C4DH73|KV112_HUMAN (+1)	ENST00000480492	13 kDa	TRUE	Homo sapiens								Fc-gamma receptor signaling pathway involved in phagocytosis	Fc-gamma receptor signaling pathway involved in phagocytosis	Fc-gamma receptor signaling pathway involved in phagocytosis, receptor-mediated endocytosis				extracellular space							1	0	1	0	0
382	TRUE	Empty	Hypoxanthine-guanine phosphoribosyltransferase OS=Homo sapiens OX=9606 GN=HPRT1 PE=1 SV=2	sp|P00492|HPRT_HUMAN	ENST00000298556	25 kDa		Homo sapiens													extracellular exosome	extracellular exosome	extracellular exosome					extracellular exosome	1	0	1	0	0
383	TRUE	Empty	Coagulation factor XII OS=Homo sapiens OX=9606 GN=F12 PE=1 SV=3	sp|P00748|FA12_HUMAN	ENST00000253496	68 kDa		Homo sapiens	fibrinolysis, positive regulation of fibrinolysis										blood coagulation, intrinsic pathway		extracellular exosome	extracellular exosome, extracellular space	extracellular exosome					extracellular exosome	1	0	1	0	0
384	TRUE	Empty	Ribonuclease inhibitor OS=Homo sapiens OX=9606 GN=RNH1 PE=1 SV=2	sp|P13489|RINI_HUMAN	ENST00000354420	50 kDa		Homo sapiens													extracellular exosome	angiogenin-PRI complex, extracellular exosome	extracellular exosome					extracellular exosome	1	0	1	0	0
385	TRUE	Empty	Isoform Ex1A-2-3 of AMP deaminase 2 OS=Homo sapiens OX=9606 GN=AMPD2	sp|Q01433-2|AMPD2_HUMAN (+2)	ENST00000256578	92 kDa		Homo sapiens																					1	0	0	1	0
386	TRUE	Empty	Isoform 2 of Vesicle-associated membrane protein-associated protein A OS=Homo sapiens OX=9606 GN=VAPA	sp|Q9P0L0-2|VAPA_HUMAN (+1)	ENST00000340541	33 kDa		Homo sapiens					neutrophil degranulation			neutrophil degranulation	neutrophil degranulation	COPII-coated vesicle budding, ER to Golgi vesicle-mediated transport, neutrophil degranulation										azurophil granule membrane, vesicle	1	0	1	0	0
387	TRUE	Empty	Peroxiredoxin-1 OS=Homo sapiens OX=9606 GN=PRDX1 PE=1 SV=1	sp|Q06830|PRDX1_HUMAN	ENST00000262746	22 kDa	TRUE	Homo sapiens						retina homeostasis							extracellular exosome	extracellular exosome, extracellular space	extracellular exosome					extracellular exosome, melanosome	1	0	1	0	0
388	TRUE	Empty	Integrin alpha-2 OS=Homo sapiens OX=9606 GN=ITGA2 PE=1 SV=1	sp|P17301|ITA2_HUMAN	ENST00000296585	129 kDa		Homo sapiens											blood coagulation	focal adhesion									1	0	1	0	0
389	TRUE	Empty	Isoform 2 of UDP-glucose:glycoprotein glucosyltransferase 1 OS=Homo sapiens OX=9606 GN=UGGT1	sp|Q9NYU2-2|UGGG1_HUMAN (+1)	ENST00000259253	175 kDa		Homo sapiens													extracellular exosome	extracellular exosome	extracellular exosome					extracellular exosome	1	0	0	0	0
390	TRUE	Empty	Isoform 2 of AP-2 complex subunit beta OS=Homo sapiens OX=9606 GN=AP2B1	sp|P63010-2|AP2B1_HUMAN (+2)	ENST00000610402	106 kDa	TRUE	Homo sapiens								postsynaptic neurotransmitter receptor internalization, synaptic vesicle endocytosis	postsynaptic neurotransmitter receptor internalization, synaptic vesicle endocytosis	postsynaptic neurotransmitter receptor internalization, synaptic vesicle endocytosis										AP-2 adaptor complex, clathrin-coated endocytic vesicle, clathrin-coated endocytic vesicle membrane, endocytic vesicle membrane, endolysosome membrane	1	0	0	0	0
391	TRUE	Empty	Corticosteroid-binding globulin OS=Homo sapiens OX=9606 GN=SERPINA6 PE=1 SV=1	sp|P08185|CBG_HUMAN	ENST00000341584	45 kDa		Homo sapiens													extracellular exosome	extracellular exosome, extracellular space	extracellular exosome					extracellular exosome	1	0	0	0	0
392	TRUE	Empty	Glycogen phosphorylase, brain form OS=Homo sapiens OX=9606 GN=PYGB PE=1 SV=5	sp|P11216|PYGB_HUMAN	ENST00000216962	97 kDa	TRUE	Homo sapiens					neutrophil degranulation			neutrophil degranulation	neutrophil degranulation	neutrophil degranulation			extracellular exosome	extracellular exosome	extracellular exosome				azurophil granule lumen	azurophil granule lumen, extracellular exosome	1	0	0	0	0
393	TRUE	Empty	Isoform 2 of Thromboxane-A synthase OS=Homo sapiens OX=9606 GN=TBXAS1	sp|P24557-2|THAS_HUMAN (+4)	ENST00000336425	53 kDa		Homo sapiens																					1	0	0	0	0
394	TRUE	Empty	Isoform Cytoplasmic+peroxisomal of Peroxiredoxin-5, mitochondrial OS=Homo sapiens OX=9606 GN=PRDX5	sp|P30044-2|PRDX5_HUMAN (+1)	ENST00000265462	17 kDa		Homo sapiens													extracellular exosome	extracellular exosome, extracellular space	extracellular exosome					cytoplasmic vesicle, extracellular exosome	1	0	0	0	0
395	TRUE	Empty	Serine/threonine-protein phosphatase 2A 65 kDa regulatory subunit A alpha isoform OS=Homo sapiens OX=9606 GN=PPP2R1A PE=1 SV=4	sp|P30153|2AAA_HUMAN (+1)	ENST00000322088	65 kDa		Homo sapiens													extracellular exosome	extracellular exosome	extracellular exosome					extracellular exosome	1	0	0	0	0
396	TRUE	Empty	Isoform 2 of Extended synaptotagmin-1 OS=Homo sapiens OX=9606 GN=ESYT1	sp|Q9BSJ8-2|ESYT1_HUMAN (+1)	ENST00000267113	124 kDa		Homo sapiens								lipid transport	lipid transport												1	0	0	0	0
397	TRUE	Empty	Isoform Long of Glucose-6-phosphate 1-dehydrogenase OS=Homo sapiens OX=9606 GN=G6PD	sp|P11413-2|G6PD_HUMAN (+2)	ENST00000369620	64 kDa		Homo sapiens													extracellular exosome	extracellular exosome	extracellular exosome					extracellular exosome	1	0	0	0	0
398	TRUE	Empty	Isoform 2 of Epidermal growth factor receptor substrate 15 OS=Homo sapiens OX=9606 GN=EPS15	sp|P42566-2|EPS15_HUMAN (+1)	ENST00000371733	64 kDa		Homo sapiens								postsynaptic neurotransmitter receptor internalization	postsynaptic neurotransmitter receptor internalization	Golgi to endosome transport, endocytic recycling, postsynaptic neurotransmitter receptor internalization, receptor-mediated endocytosis of virus by host cell										AP-2 adaptor complex, early endosome membrane	0	0	0	1	0
399	TRUE	Empty	T-complex protein 1 subunit epsilon OS=Homo sapiens OX=9606 GN=CCT5 PE=1 SV=1	sp|P48643|TCPE_HUMAN (+1)	ENST00000280326	60 kDa		Homo sapiens													extracellular exosome	extracellular exosome	extracellular exosome					extracellular exosome	1	0	0	0	0
400	TRUE	Empty	T-complex protein 1 subunit delta OS=Homo sapiens OX=9606 GN=CCT4 PE=1 SV=4	sp|P50991|TCPD_HUMAN	ENST00000394440	58 kDa		Homo sapiens													extracellular exosome	extracellular exosome	extracellular exosome					extracellular exosome, melanosome	1	0	0	0	0
401	TRUE	Empty	Isoform 2 of Hepatoma-derived growth factor OS=Homo sapiens OX=9606 GN=HDGF	sp|P51858-2|HDGF_HUMAN (+2)	ENST00000357325	26 kDa		Homo sapiens														extracellular space							0	0	0	1	0
402	TRUE	Empty	Isoform 2 of Microtubule-associated protein 1A OS=Homo sapiens OX=9606 GN=MAP1A	sp|P78559-2|MAP1A_HUMAN (+2)	ENST00000300231	306 kDa		Homo sapiens								anterograde axonal protein transport, retrograde axonal protein transport	anterograde axonal protein transport, retrograde axonal protein transport												0	0	0	1	0
403	TRUE	Empty	Cytoplasmic FMR1-interacting protein 1 OS=Homo sapiens OX=9606 GN=CYFIP1 PE=1 SV=1	sp|Q7L576|CYFP1_HUMAN	ENST00000610365	145 kDa		Homo sapiens					neutrophil degranulation			Fc-gamma receptor signaling pathway involved in phagocytosis, neutrophil degranulation	Fc-gamma receptor signaling pathway involved in phagocytosis, neutrophil degranulation	Fc-gamma receptor signaling pathway involved in phagocytosis, neutrophil degranulation		focal adhesion	extracellular exosome	extracellular exosome	extracellular exosome				secretory granule lumen, specific granule lumen	extracellular exosome, secretory granule lumen, specific granule lumen, tertiary granule lumen	1	0	0	0	0
404	TRUE	Empty	Transmembrane protein 40 OS=Homo sapiens OX=9606 GN=TMEM40 PE=1 SV=2	sp|Q8WWA1|TMM40_HUMAN	ENST00000264728	25 kDa		Homo sapiens																					0	0	0	1	0
405	TRUE	Empty	Phosphatidylethanolamine-binding protein 1 OS=Homo sapiens OX=9606 GN=PEBP1 PE=1 SV=3	sp|P30086|PEBP1_HUMAN	ENST00000261313	21 kDa		Homo sapiens													extracellular exosome	extracellular exosome	extracellular exosome					extracellular exosome	0	0	1	0	0
406	TRUE	Empty	Peptidyl-prolyl cis-trans isomerase FKBP1A OS=Homo sapiens OX=9606 GN=FKBP1A PE=1 SV=2	sp|P62942|FKB1A_HUMAN (+1)	ENST00000381719	12 kDa		Homo sapiens																		Z disc			1	0	1	1	0
407	TRUE	Empty	Isoform 4 of Kinesin-like protein KIF2A OS=Homo sapiens OX=9606 GN=KIF2A	sp|O00139-4|KIF2A_HUMAN (+1)	ENST00000381103	84 kDa		Homo sapiens										retrograde vesicle-mediated transport, Golgi to ER											0	0	0	1	0
408	TRUE	Empty	Isoform 2 of Syntaxin-7 OS=Homo sapiens OX=9606 GN=STX7	sp|O15400-2|STX7_HUMAN (+1)	ENST00000367937	27 kDa		Homo sapiens										vesicle docking, vesicle fusion			extracellular exosome	extracellular exosome	extracellular exosome					azurophil granule, early endosome, early endosome membrane, endocytic vesicle, extracellular exosome, late endosome, recycling endosome, synaptic vesicle, tertiary granule	1	0	1	0	0
409	TRUE	Empty	T-complex protein 1 subunit beta OS=Homo sapiens OX=9606 GN=CCT2 PE=1 SV=4	sp|P78371|TCPB_HUMAN	ENST00000299300	57 kDa		Homo sapiens					neutrophil degranulation			neutrophil degranulation	neutrophil degranulation	neutrophil degranulation			extracellular exosome	extracellular exosome	extracellular exosome				azurophil granule lumen	azurophil granule lumen, extracellular exosome	1	0	1	0	0
410	TRUE	Empty	Vitamin D-binding protein OS=Homo sapiens OX=9606 GN=GC PE=1 SV=1	tr|D6RF35|D6RF35_HUMAN		53 kDa	TRUE	unknown																					1	0	1	0	0
411	TRUE	Empty	Isoform 2 of Heterogeneous nuclear ribonucleoprotein K OS=Homo sapiens OX=9606 GN=HNRNPK	sp|P61978-2|HNRPK_HUMAN (+2)	ENST00000351839	51 kDa		Homo sapiens												focal adhesion	extracellular exosome	extracellular exosome	extracellular exosome					extracellular exosome	0	0	0	1	0
412	TRUE	Empty	Myotrophin OS=Homo sapiens OX=9606 GN=MTPN PE=1 SV=2	sp|P58546|MTPN_HUMAN	ENST00000393085	13 kDa		Homo sapiens											skeletal muscle tissue regeneration										0	0	1	0	0
413	TRUE	Empty	Isoform 2 of Adenine phosphoribosyltransferase OS=Homo sapiens OX=9606 GN=APRT	sp|P07741-2|APT_HUMAN (+3)	ENST00000378364	15 kDa		Homo sapiens					neutrophil degranulation			lactation, neutrophil degranulation	lactation, neutrophil degranulation	neutrophil degranulation			extracellular exosome	extracellular exosome	extracellular exosome				secretory granule lumen	extracellular exosome, secretory granule lumen	1	0	0	0	0
[truncated: 239 more rows]

## Sheet: Spectrum_Counts
																													Exclusive Spectrum Count	Exclusive Spectrum Count	Exclusive Spectrum Count	Exclusive Spectrum Count	Exclusive Spectrum Count
[truncated: 654 more rows]

[truncated: 3 more sheets: Unique_Peptide_Counts, Unque_Spectrum_Counts, All proteins]
